# Supplementary material for: Lactase Persistence and Lipid Pathway Selection in the Maasai
Source: PLoS One. 2012 Sep 28;7(9):e44751. doi: 10.1371/journal.pone.0044751 (PMC3461017; doi:10.1371/journal.pone.0044751)
Supplement: Table S1 — 1,232 genic or near-gene SNPs identified by Fst as top candidates for selection (pB<8.6E−6 and pE <0.001). Significance was assessed using an exact permutation test (Bonferroni corrected p-value pB shown in column Q) and an empirical test based on the Fst distribution of intergenic SNPs (pE : column R). Columns H-M list the number of individuals with each genotype (A1 homozygous, heterozygous, A2 homozygous) in MKK and LWK. (XLS) [file pone.0044751.s001.xls]

## Sheet: pval_empirical_0.001_filtered.t
Rsid of SNP	Chr	Genomic Position	Gene	SNP function	Allele A1	Allele A2	A1/A1 (MKK)	A1/A2 (MKK)	A2/A2 (MKK)	A1/A1 (LWK)	A1/A2 (LWK)	A2/A2 (LWK)	Frequency of A2 in MKK	Frequency of A2 in LWK	Fst	Bonferroni corrected exact Permutation test P-value (pB)	Empirical P-value (pE) using Intergenic distribution
rs309154	2	136726567	DARS	intron-variant	C	T	8	56	92	53	42	15	0.769231	0.327273	0.330965	1.02651e-18	0
rs730005	2	136582694	LCT	intron-variant	T	C	12	64	79	61	39	10	0.716129	0.268182	0.331076	7.3869e-19	0
rs7605229	2	136228887	ZRANB3	intron-variant	T	C	9	64	83	55	47	8	0.737179	0.286364	0.336459	2.58108e-19	0
rs12472293	2	136648077	-	-	T	C	16	62	78	63	42	5	0.698718	0.236364	0.347962	1.61218e-20	0
rs6742013	2	136169799	ZRANB3	intron-variant	C	T	9	64	83	55	47	8	0.737179	0.286364	0.336459	2.58108e-19	0
rs6750549	2	136707480	DARS	intron-variant	A	G	17	60	78	68	38	4	0.696774	0.209091	0.379815	2.06486e-23	0
rs3769012	2	136556480	LCT	intron-variant	G	A	13	64	79	61	39	10	0.711538	0.268182	0.32522	2.0697e-18	0
rs6430585	2	136506927	UBXN4	intron-variant	C	A	2	42	111	41	46	23	0.851613	0.418182	0.346883	7.5736e-20	0
rs732289	3	150636345	-	-	A	G	38	79	38	92	18	0	0.5	0.0818182	0.327556	1.65189e-18	0
rs7581814	2	136641593	-	-	C	G	14	66	76	65	40	5	0.698718	0.227273	0.359281	1.69261e-21	0
rs2015532	2	136555525	LCT	intron-variant	T	G	12	64	80	62	39	9	0.717949	0.259091	0.344452	4.17071e-20	0
rs3213890	2	136552188	LCT	intron-variant	G	A	12	63	81	57	42	9	0.721154	0.277778	0.325914	3.25338e-18	0
rs1469996	2	136542560	UBXN4	utr-variant-3-prime	A	G	13	63	76	65	39	6	0.707237	0.231818	0.364574	1.0345e-21	0
rs3806502	2	136288273	R3HDM1,ZRANB3	intron-variant,upstream-variant-2KB	T	C	9	64	83	55	47	8	0.737179	0.286364	0.336459	2.58108e-19	0
rs309143	2	136714178	DARS	intron-variant	A	G	8	53	95	53	42	15	0.778846	0.327273	0.344261	7.63532e-20	0
rs309172	2	136674028	DARS	intron-variant	A	G	8	53	95	53	42	15	0.778846	0.327273	0.344261	7.63532e-20	0
rs1050115	2	136511817	UBXN4	reference,synonymous-codon	A	G	14	67	75	65	39	6	0.695513	0.231818	0.349586	1.31095e-20	0
rs7573555	2	136694905	DARS	intron-variant	T	C	17	60	79	68	38	4	0.698718	0.209091	0.382179	9.31238e-24	0
rs6430594	2	136719173	DARS	intron-variant	A	G	17	60	79	67	39	4	0.698718	0.213636	0.376423	3.15809e-23	0
rs6745996	2	136292425	R3HDM1	intron-variant	G	A	9	63	83	58	46	6	0.73871	0.263636	0.36595	6.28125e-22	0
rs3087343	2	136622543	MCM6	intron-variant	T	G	14	66	75	64	40	5	0.696774	0.229358	0.354188	7.87958e-21	0
rs6724569	2	136516970	UBXN4	intron-variant	G	A	14	65	77	64	40	6	0.701923	0.236364	0.352001	6.73063e-21	0
rs1595422	2	78434830	-	-	A	G	17	65	74	63	39	8	0.682692	0.25	0.311287	3.16789e-17	2.84694e-06
rs1042712	2	136545844	LCT	utr-variant-3-prime	G	C	3	47	106	42	45	23	0.830128	0.413636	0.318937	1.59379e-17	2.84694e-06
rs2290518	2	135878814	RAB3GAP1	intron-variant	A	G	11	71	74	58	45	6	0.701923	0.261468	0.321154	5.25536e-18	2.84694e-06
rs2874739	2	135818907	RAB3GAP1	intron-variant	T	C	11	69	74	57	46	7	0.704545	0.272727	0.310934	5.46426e-17	2.84694e-06
rs4954212	2	135780168	YSK4	intron-variant	G	A	11	71	74	57	46	7	0.701923	0.272727	0.307633	7.44645e-17	5.69389e-06
rs6705610	2	135925002	RAB3GAP1	intron-variant	G	T	10	67	79	54	47	9	0.721154	0.295455	0.304875	1.44748e-16	5.69389e-06
rs2164850	2	78423757	-	-	A	G	17	57	80	57	41	10	0.704545	0.282407	0.29931	6.85763e-16	5.69389e-06
rs12292593	11	21537221	NELL1	intron-variant	T	C	5	33	118	29	54	25	0.862179	0.481481	0.293262	3.95865e-15	5.69389e-06
rs7594509	2	135912977	RAB3GAP1	intron-variant	T	G	10	67	78	54	47	9	0.719355	0.295455	0.302564	2.14721e-16	5.69389e-06
rs7568525	2	135849613	RAB3GAP1	intron-variant	A	G	10	67	78	54	45	9	0.719355	0.291667	0.307043	1.81079e-16	5.69389e-06
rs7422031	2	135814716	RAB3GAP1	intron-variant	T	C	11	71	74	57	46	7	0.701923	0.272727	0.307633	7.44645e-17	5.69389e-06
rs6430561	2	135885357	RAB3GAP1	intron-variant	T	C	10	67	78	54	47	9	0.719355	0.295455	0.302564	2.14721e-16	5.69389e-06
rs4954221	2	135909462	RAB3GAP1	intron-variant	A	G	11	71	74	57	46	7	0.701923	0.272727	0.307633	7.44645e-17	5.69389e-06
rs2305248	2	135928312	RAB3GAP1	downstream-variant-500B+E339	G	A	10	67	79	54	47	9	0.721154	0.295455	0.304875	1.44748e-16	5.69389e-06
rs17293519	2	135803766	-	-	G	A	11	71	74	57	46	7	0.701923	0.272727	0.307633	7.44645e-17	5.69389e-06
rs2456972	12	56442728	-	-	C	G	20	67	68	60	46	4	0.654839	0.245455	0.283355	6.32785e-15	8.54083e-06
rs4954226	2	135962711	ZRANB3	intron-variant	C	T	9	64	83	48	49	11	0.737179	0.328704	0.286725	7.3761e-15	8.54083e-06
rs2304370	2	136561735	LCT	intron-variant	G	A	11	63	82	54	42	14	0.727564	0.318182	0.286457	4.82218e-15	8.54083e-06
rs4853374	2	78442014	-	-	A	G	22	70	64	67	38	5	0.634615	0.218182	0.292978	8.58261e-16	8.54083e-06
rs9818651	3	191934829	FGF12	intron-variant	G	A	23	66	67	62	42	6	0.641026	0.245455	0.267175	9.83007e-14	1.13878e-05
rs4954262	2	136310803	R3HDM1	intron-variant	C	G	9	62	85	47	49	14	0.74359	0.35	0.270553	9.97349e-14	1.13878e-05
rs12630527	3	191945126	FGF12	intron-variant	G	T	24	65	67	62	41	6	0.637821	0.243119	0.266165	1.60842e-13	1.13878e-05
rs367645	6	33024499	-	-	A	G	4	40	112	29	57	24	0.846154	0.477273	0.272041	1.08664e-13	1.13878e-05
rs3769008	2	136586183	LCT	intron-variant	C	T	12	62	82	51	44	14	0.724359	0.330275	0.26852	1.55244e-13	1.13878e-05
rs364208	5	115126388	-	-	G	A	31	73	51	76	29	5	0.564516	0.177273	0.26561	2.00016e-13	1.13878e-05
rs2658479	12	56417403	IKZF4	intron-variant	T	C	21	66	68	59	47	4	0.651613	0.25	0.274092	3.62355e-14	1.13878e-05
rs4954220	2	135872646	RAB3GAP1	intron-variant	A	C	10	71	72	54	47	9	0.702614	0.295455	0.281562	1.39957e-14	1.13878e-05
rs846289	7	42042398	GLI3	intron-variant	A	G	28	85	43	0	18	90	0.548077	0.916667	0.273833	2.63683e-14	1.13878e-05
rs4687305	3	191981960	FGF12	intron-variant	A	G	24	65	67	63	41	6	0.637821	0.240909	0.26893	8.33405e-14	1.13878e-05
rs9820902	3	191939916	FGF12	intron-variant	G	A	22	66	68	61	42	6	0.647436	0.247706	0.271811	6.93308e-14	1.13878e-05
rs6715934	2	78467412	-	-	C	T	23	62	71	61	41	8	0.653846	0.259091	0.265821	2.11645e-13	1.13878e-05
rs1411088	9	90079144	-	-	A	G	39	68	49	82	23	5	0.532051	0.15	0.265767	1.60186e-13	1.13878e-05
rs772922	12	56403953	-	-	G	A	21	67	68	60	46	4	0.650641	0.245455	0.278365	1.59772e-14	1.13878e-05
rs2164849	2	78418260	-	-	C	T	16	59	81	53	44	13	0.708333	0.318182	0.262367	4.02856e-13	1.99286e-05
rs16855615	2	135714156	CCNT2	utr-variant-3-prime	A	G	33	73	50	2	15	93	0.554487	0.913636	0.263674	2.83606e-13	1.99286e-05
rs16831835	2	136333300	R3HDM1	intron-variant	G	A	9	62	84	47	48	15	0.741935	0.354545	0.263226	4.33229e-13	1.99286e-05
rs4954204	2	135719510	-	-	G	A	33	73	50	2	15	92	0.554487	0.912844	0.262088	8.11561e-13	1.99286e-05
rs9869920	3	191935121	FGF12	intron-variant	G	T	23	65	67	62	41	7	0.641935	0.25	0.262851	4.11191e-13	1.99286e-05
rs10187054	2	136388473	R3HDM1	intron-variant	C	T	21	73	62	63	41	6	0.63141	0.240909	0.261574	4.20335e-13	2.27755e-05
rs1370631	2	78410008	-	-	G	A	17	57	79	53	45	12	0.702614	0.313636	0.260504	7.50598e-13	2.27755e-05
rs4954265	2	136324225	R3HDM1	intron-variant	G	A	9	62	85	46	49	15	0.74359	0.359091	0.260299	6.20565e-13	2.27755e-05
rs699486	7	42040158	GLI3	intron-variant	A	G	27	84	45	0	19	91	0.557692	0.913636	0.260402	6.9023e-13	2.27755e-05
rs4687295	3	191932318	FGF12	intron-variant	T	G	24	66	66	62	42	6	0.634615	0.245455	0.259807	4.51954e-13	2.27755e-05
rs10242455	7	99240179	-	-	A	G	33	78	45	1	20	89	0.538462	0.9	0.260343	2.73554e-13	2.27755e-05
rs6730036	2	163148072	IFIH1	intron-variant	T	C	1	23	132	18	52	40	0.919872	0.6	0.261365	6.31141e-13	2.27755e-05
rs994021	3	191960093	FGF12	intron-variant	G	A	25	66	65	63	41	6	0.628205	0.240909	0.257923	9.63822e-13	2.84694e-05
rs1981736	2	66836319	-	-	A	G	12	49	95	44	47	19	0.766026	0.386364	0.259013	9.55035e-13	2.84694e-05
rs4687304	3	191979032	FGF12	intron-variant	A	C	23	66	67	60	44	6	0.641026	0.254545	0.256363	1.06894e-12	2.84694e-05
rs773659	12	56603765	RNF41	intron-variant	C	T	14	49	93	41	56	13	0.753205	0.372727	0.257433	1.08524e-12	2.84694e-05
rs4646457	7	99245080	-	-	A	C	36	80	40	2	24	84	0.512821	0.872727	0.248906	5.29648e-12	3.13164e-05
rs7592050	2	136459227	R3HDM1	intron-variant	A	G	14	64	78	50	49	11	0.705128	0.322727	0.253275	2.09122e-12	3.13164e-05
rs404557	6	32976927	HLA-DOA	intron-variant	G	A	2	23	131	15	59	36	0.913462	0.595455	0.254405	2.30159e-12	3.13164e-05
rs6880889	5	115167896	ATG12	intron-variant	A	T	30	73	53	74	29	7	0.573718	0.195455	0.252631	1.79628e-12	3.13164e-05
rs7603431	2	163137181	IFIH1	intron-variant	T	A	2	24	130	19	51	40	0.910256	0.595455	0.248539	6.63183e-12	3.13164e-05
rs2901929	2	78428973	-	-	G	A	17	59	80	51	47	12	0.701923	0.322727	0.249387	4.4955e-12	3.13164e-05
rs6032198	20	44075848	-	-	T	C	19	73	62	58	44	6	0.63961	0.259259	0.249111	6.59837e-12	3.13164e-05
rs1701706	12	56402204	-	-	A	G	20	68	68	57	47	6	0.653846	0.268182	0.255123	1.1997e-12	3.13164e-05
rs10182508	2	137838219	THSD7B	intron-variant	G	A	2	20	133	14	57	39	0.922581	0.613636	0.251075	4.14004e-12	3.13164e-05
rs846284	7	42070252	GLI3	intron-variant	G	T	34	82	40	78	31	1	0.519231	0.15	0.252148	1.27416e-12	3.13164e-05
rs659092	11	117917962	-	-	C	T	1	10	144	10	49	51	0.96129	0.686364	0.250897	2.08119e-12	3.13164e-05
rs9327012	5	115922669	-	-	C	A	1	41	114	25	56	29	0.862179	0.518182	0.252043	3.94541e-12	3.13164e-05
rs11959184	5	137931878	-	-	G	A	25	64	67	63	38	9	0.634615	0.254545	0.249049	2.75784e-12	3.13164e-05
rs846288	7	42066881	GLI3	intron-variant	G	A	33	82	41	77	30	2	0.525641	0.155963	0.250878	4.44018e-12	3.13164e-05
rs1545223	2	88423510	FABP1	intron-variant	G	A	31	75	50	2	16	92	0.560897	0.909091	0.250503	4.00673e-12	3.13164e-05
rs235243	1	12319994	VPS13D	intron-variant	T	G	25	60	71	61	40	9	0.647436	0.263636	0.253038	1.39248e-12	3.13164e-05
rs364950	6	32975896	HLA-DOA	reference,synonymous-codon	G	A	2	23	131	15	59	36	0.913462	0.595455	0.254405	2.30159e-12	3.13164e-05
rs2395402	6	33753673	LEMD2	intron-variant	G	A	37	73	46	76	33	1	0.528846	0.159091	0.250478	2.06367e-12	3.13164e-05
rs2241883	2	88424066	FABP1	missense,reference	C	T	31	77	48	2	17	91	0.554487	0.904545	0.250456	1.71657e-12	3.13164e-05
rs773658	12	56603834	RNF41	intron-variant	G	C	14	49	90	41	56	13	0.748366	0.372727	0.250978	4.52201e-12	3.13164e-05
rs1928474	9	90079395	-	-	A	G	39	69	48	80	25	5	0.528846	0.159091	0.250478	2.06367e-12	3.13164e-05
rs2227284	5	132012725	IL4	intron-variant	G	T	14	68	73	0	3	107	0.690323	0.986364	0.248301	1.03887e-12	4.8398e-05
rs4954207	2	135721765	-	-	T	A	34	72	50	2	18	90	0.551282	0.9	0.247222	8.87783e-12	4.8398e-05
rs8049355	16	12776837	CPPED1	intron-variant	A	G	11	66	79	49	47	14	0.717949	0.340909	0.248491	4.69503e-12	4.8398e-05
rs261079	5	169279780	DOCK2	intron-variant	C	T	14	64	78	47	54	9	0.705128	0.327273	0.248143	4.99206e-12	4.8398e-05
rs235256	1	12296232	VPS13D	intron-variant	A	C	17	62	76	54	42	13	0.690323	0.311927	0.247649	8.19511e-12	4.8398e-05
rs1552832	3	191929784	FGF12	intron-variant	C	T	19	62	75	50	52	7	0.679487	0.302752	0.245213	1.02362e-11	7.40205e-05
rs2304366	2	136467119	R3HDM1	intron-variant	C	T	13	65	78	47	50	11	0.708333	0.333333	0.245257	1.34575e-11	7.40205e-05
rs11903298	2	135939824	-	-	G	A	8	60	85	44	48	18	0.751634	0.381818	0.245097	1.38899e-11	7.40205e-05
rs2227282	5	132013179	IL4	intron-variant	G	C	14	68	74	0	3	107	0.692308	0.986364	0.245968	6.5383e-12	7.40205e-05
rs10854874	22	49984688	-	-	C	A	26	86	42	70	38	1	0.551948	0.183486	0.2441	7.28274e-12	7.68675e-05
rs747694	6	33736490	-	-	G	A	39	78	39	1	29	80	0.5	0.859091	0.243974	9.17282e-12	7.68675e-05
rs7856712	9	129783116	RALGPS1	intron-variant	C	T	10	73	73	48	51	11	0.701923	0.331818	0.239186	2.44645e-11	8.82552e-05
rs1058600	5	115166713	ATG12	utr-variant-3-prime	T	C	26	76	52	67	37	5	0.584416	0.215596	0.239674	1.93976e-11	8.82552e-05
rs846332	7	42072584	GLI3	intron-variant	T	C	35	83	38	79	29	2	0.509615	0.15	0.242062	1.54452e-11	8.82552e-05
rs5770567	22	49984967	-	-	C	T	28	86	42	71	38	1	0.544872	0.181818	0.238604	2.41366e-11	8.82552e-05
rs10115627	9	129777653	RALGPS1	intron-variant	G	A	10	73	73	48	51	11	0.701923	0.331818	0.239186	2.44645e-11	8.82552e-05
rs161541	5	32133463	GOLPH3	intron-variant	T	G	5	60	91	37	55	18	0.775641	0.413636	0.241683	1.9783e-11	8.82552e-05
rs6805419	3	12346911	PPARG	intron-variant	T	C	1	27	128	19	51	40	0.907051	0.595455	0.242759	1.85918e-11	8.82552e-05
rs6794557	3	126929075	-	-	A	G	0	11	145	9	47	54	0.964744	0.704545	0.239075	1.51006e-11	8.82552e-05
rs10928529	2	135782456	YSK4	upstream-variant-2KB	A	G	10	60	86	42	52	15	0.74359	0.376147	0.241421	2.23734e-11	8.82552e-05
rs1347725	2	78451939	-	-	A	C	12	57	86	47	44	19	0.73871	0.372727	0.238909	3.02621e-11	8.82552e-05
rs10439291	2	163152022	IFIH1	intron-variant	A	G	1	26	128	18	51	40	0.909677	0.600917	0.2416	3.04783e-11	8.82552e-05
rs1370633	2	78414691	-	-	C	T	13	49	93	39	51	17	0.758065	0.397196	0.236928	8.49286e-11	9.67961e-05
rs31934	5	14750823	ANKH	intron-variant	T	C	21	76	56	64	35	9	0.614379	0.24537	0.23709	5.38116e-11	9.67961e-05
rs10186594	2	135797223	-	-	G	A	11	65	80	44	54	12	0.721154	0.354545	0.237267	3.73646e-11	9.67961e-05
rs7624178	3	191924614	FGF12	intron-variant	C	A	9	65	81	42	54	13	0.732258	0.366972	0.237256	5.04598e-11	9.67961e-05
rs10439256	2	163152351	IFIH1	intron-variant	C	T	1	27	125	18	50	39	0.905229	0.598131	0.236892	1.26792e-10	9.67961e-05
rs4954206	2	135721537	-	-	C	T	31	73	50	2	18	90	0.561688	0.9	0.237155	4.72442e-11	9.67961e-05
rs6748053	2	78400037	-	-	A	G	12	56	86	47	42	20	0.74026	0.376147	0.237097	6.56537e-11	9.67961e-05
rs776746	7	99270539	-	-	C	T	36	80	40	3	24	83	0.512821	0.863636	0.236729	2.73963e-11	0.00010249
rs12476567	2	163148411	IFIH1	intron-variant	C	A	1	27	128	18	50	40	0.907051	0.601852	0.236582	8.74645e-11	0.000105337
rs661309	5	32159329	GOLPH3	intron-variant	A	G	5	61	89	37	54	18	0.770968	0.412844	0.236422	6.71928e-11	0.000105337
rs11888951	2	135793845	-	-	C	T	10	61	85	42	53	15	0.740385	0.377273	0.236086	4.96217e-11	0.000105337
rs13409400	2	135798082	-	-	C	A	10	61	85	42	53	15	0.740385	0.377273	0.236086	4.96217e-11	0.000105337
rs6737635	2	135789472	-	-	T	G	10	61	85	42	53	15	0.740385	0.377273	0.236086	4.96217e-11	0.000105337
rs4723374	7	34537408	-	-	T	C	43	69	44	79	29	2	0.503205	0.15	0.235399	2.20656e-11	0.000108184
rs11171777	12	56595011	-	-	G	A	14	51	91	39	56	14	0.746795	0.385321	0.235422	6.99485e-11	0.000108184
rs417230	5	169262575	DOCK2	intron-variant	G	A	8	73	74	41	59	8	0.712903	0.347222	0.235331	7.4331e-11	0.000108184
rs997737	5	90567031	-	-	G	C	21	79	55	0	15	95	0.609677	0.931818	0.235668	6.24684e-11	0.000108184
rs2629453	12	56586298	-	-	A	G	12	56	88	39	58	13	0.74359	0.381818	0.235135	5.55278e-11	0.000108184
rs2740566	7	99415405	-	-	G	A	30	88	38	78	27	5	0.525641	0.168182	0.235474	2.54196e-11	0.000108184
rs1419863	7	34537783	-	-	A	G	43	69	44	79	29	2	0.503205	0.15	0.235399	2.20656e-11	0.000108184
rs4813886	20	964652	RSPO4	intron-variant	C	T	23	71	62	61	40	9	0.625	0.263636	0.227721	1.33648e-10	0.000111031
rs6711370	2	136127100	ZRANB3	intron-variant	C	T	7	63	86	40	52	18	0.753205	0.4	0.227505	2.10766e-10	0.000111031
rs708686	19	5840619	FUT6	upstream-variant-2KB	C	T	25	86	45	1	20	89	0.564103	0.9	0.234246	5.22249e-11	0.000111031
rs6732607	2	136189475	ZRANB3	intron-variant	T	G	7	63	86	40	52	18	0.753205	0.4	0.227505	2.10766e-10	0.000111031
rs542451	20	941312	RSPO4	intron-variant	T	G	20	69	67	52	50	6	0.650641	0.287037	0.22965	1.96637e-10	0.000111031
rs6039397	20	966215	RSPO4	intron-variant	G	A	23	71	62	61	39	9	0.625	0.261468	0.23012	1.07178e-10	0.000111031
rs7424822	2	137956006	THSD7B	intron-variant	G	A	2	41	112	23	57	29	0.854839	0.527523	0.230599	2.16022e-10	0.000111031
rs10167001	2	136226626	ZRANB3	intron-variant	T	C	9	62	85	43	49	18	0.74359	0.386364	0.230187	1.2868e-10	0.000111031
rs4953951	2	136187345	ZRANB3	intron-variant	T	C	9	62	85	43	49	18	0.74359	0.386364	0.230187	1.2868e-10	0.000111031
rs6730027	2	197876929	ANKRD44	intron-variant	C	T	26	89	41	0	25	84	0.548077	0.885321	0.229665	1.19117e-10	0.000111031
rs4954256	2	136187252	ZRANB3	intron-variant	C	T	9	62	84	43	49	18	0.741935	0.386364	0.228056	2.12276e-10	0.000111031
rs921859	2	135800757	-	-	G	A	10	61	85	41	53	15	0.740385	0.380734	0.232376	1.07027e-10	0.000111031
rs809987	5	19457033	-	-	C	T	37	76	43	2	26	82	0.519231	0.863636	0.230157	1.39819e-10	0.000111031
rs13417754	2	136221500	ZRANB3	intron-variant	A	C	9	62	84	43	49	18	0.741935	0.386364	0.228056	2.12276e-10	0.000111031
rs6070754	20	37237147	ARHGAP40	intron-variant	T	C	35	82	39	75	33	1	0.512821	0.16055	0.231562	7.29976e-11	0.000111031
rs7489249	12	56593031	-	-	G	A	14	54	88	39	58	12	0.737179	0.376147	0.233383	9.47365e-11	0.000111031
rs7604879	2	136198435	ZRANB3	intron-variant	A	C	7	63	86	40	52	18	0.753205	0.4	0.227505	2.10766e-10	0.000111031
rs4953947	2	135795040	-	-	C	A	10	61	85	41	54	15	0.740385	0.381818	0.231128	1.13753e-10	0.000111031
rs12328024	2	136156753	ZRANB3	intron-variant	A	C	9	62	84	43	49	18	0.741935	0.386364	0.228056	2.12276e-10	0.000111031
rs7595046	2	136095604	ZRANB3	intron-variant	T	C	9	62	85	42	49	17	0.74359	0.384259	0.23262	1.3514e-10	0.000111031
rs8043127	15	68718269	ITGA11	intron-variant	C	A	2	32	122	24	46	40	0.884615	0.572727	0.228975	2.13185e-10	0.000111031
rs4954228	2	135976498	ZRANB3	intron-variant	G	A	9	62	85	43	49	18	0.74359	0.386364	0.230187	1.2868e-10	0.000111031
rs4954246	2	136123848	ZRANB3	intron-variant	A	G	9	62	85	43	49	18	0.74359	0.386364	0.230187	1.2868e-10	0.000111031
rs10174944	2	135797747	-	-	T	C	10	61	78	42	51	14	0.728188	0.369159	0.229611	4.65277e-10	0.000111031
rs4954240	2	136092869	ZRANB3	intron-variant	T	G	9	62	80	43	50	16	0.735099	0.376147	0.230489	2.66206e-10	0.000111031
rs11900832	2	135781635	YSK4	intron-variant	T	C	10	60	86	41	52	16	0.74359	0.385321	0.231392	1.46959e-10	0.000111031
rs261039	5	169282375	DOCK2	intron-variant	T	C	14	63	78	47	51	12	0.706452	0.340909	0.23449	5.71263e-11	0.000111031
rs6749387	2	136101823	ZRANB3	intron-variant	T	C	9	62	85	43	49	18	0.74359	0.386364	0.230187	1.2868e-10	0.000111031
rs943475	6	33749978	LEMD2	intron-variant	T	C	37	73	46	73	35	2	0.528846	0.177273	0.227422	1.80092e-10	0.000111031
rs11892939	2	136197702	ZRANB3	intron-variant	C	T	9	62	85	43	49	18	0.74359	0.386364	0.230187	1.2868e-10	0.000111031
rs7932034	11	4443722	-	-	T	C	30	67	59	66	37	7	0.592949	0.231818	0.229588	8.39609e-11	0.000111031
rs346784	5	19451589	-	-	G	A	32	72	52	1	20	89	0.564103	0.9	0.234246	5.22249e-11	0.000111031
rs7572378	2	136069060	ZRANB3	intron-variant	T	C	9	62	85	43	49	18	0.74359	0.386364	0.230187	1.2868e-10	0.000111031
rs4954236	2	136072179	ZRANB3	intron-variant	A	G	9	62	85	43	49	18	0.74359	0.386364	0.230187	1.2868e-10	0.000111031
rs530708	18	6023233	L3MBTL4	intron-variant	A	G	2	22	130	13	56	39	0.915584	0.62037	0.231163	2.38987e-10	0.000111031
rs4045192	1	155038756	EFNA4	intron-variant	T	C	30	87	39	75	31	4	0.528846	0.177273	0.227422	1.80092e-10	0.000111031
rs2423334	20	7905947	HAO1	intron-variant	T	C	15	64	77	0	4	106	0.698718	0.981818	0.231507	1.60313e-11	0.000111031
rs11922738	3	177562035	-	-	G	A	38	76	42	77	30	3	0.512821	0.163636	0.227885	8.41498e-11	0.000111031
rs6716814	2	78376184	-	-	T	C	18	66	67	50	54	6	0.662252	0.3	0.228406	2.16435e-10	0.000111031
rs6430563	2	135967778	ZRANB3	intron-variant	G	A	12	57	84	43	51	16	0.735294	0.377273	0.22957	1.99033e-10	0.000111031
rs1370533	2	136250285	ZRANB3	intron-variant	T	C	9	62	85	43	49	18	0.74359	0.386364	0.230187	1.2868e-10	0.000111031
rs1816652	2	78477202	-	-	G	A	28	74	53	67	38	5	0.580645	0.218182	0.232555	5.61533e-11	0.000111031
rs9394167	6	33754396	LEMD2	intron-variant	A	G	37	73	46	73	35	2	0.528846	0.177273	0.227422	1.80092e-10	0.000111031
rs6430572	2	136147948	ZRANB3	intron-variant	A	G	9	62	85	43	49	18	0.74359	0.386364	0.230187	1.2868e-10	0.000111031
rs798790	14	62037996	-	-	C	T	21	61	72	0	8	101	0.665584	0.963303	0.231122	2.98888e-11	0.000111031
rs6055400	20	7908901	HAO1	intron-variant	C	G	15	64	77	0	4	105	0.698718	0.981651	0.230604	7.75162e-11	0.000111031
rs10474347	5	90566498	-	-	G	A	25	77	53	1	17	92	0.590323	0.913636	0.227801	8.11176e-11	0.000111031
rs6877693	5	147301720	-	-	C	T	30	74	52	71	32	7	0.570513	0.209091	0.232493	4.92147e-11	0.000111031
rs7561565	2	136640787	-	-	T	G	13	56	87	42	53	15	0.737179	0.377273	0.232092	1.03984e-10	0.000111031
rs7602199	2	136097394	ZRANB3	intron-variant	T	C	9	62	85	43	49	18	0.74359	0.386364	0.230187	1.2868e-10	0.000111031
rs2237059	5	132033612	KIF3A	intron-variant	C	T	17	76	63	0	10	100	0.647436	0.954545	0.234065	2.17253e-11	0.000111031
rs6706009	2	136080822	ZRANB3	intron-variant	G	A	8	62	85	42	49	18	0.748387	0.389908	0.232361	1.30496e-10	0.000111031
rs842361	2	135340840	TMEM163	intron-variant	C	G	14	57	85	46	47	17	0.727564	0.368182	0.230152	1.37323e-10	0.000111031
rs6434900	2	197910432	ANKRD44	intron-variant	A	C	28	82	46	1	22	87	0.557692	0.890909	0.22799	2.4705e-10	0.000111031
rs1868320	2	135958693	ZRANB3	intron-variant	T	C	9	62	85	43	49	18	0.74359	0.386364	0.230187	1.2868e-10	0.000111031
rs6733706	2	136182484	ZRANB3	intron-variant	T	C	9	62	85	43	49	18	0.74359	0.386364	0.230187	1.2868e-10	0.000111031
rs10204694	2	111447446	-	-	G	A	0	22	133	15	49	46	0.929032	0.640909	0.233413	8.68225e-11	0.000111031
rs4954257	2	136229598	ZRANB3	intron-variant	A	G	9	62	85	42	49	18	0.74359	0.389908	0.226422	3.29779e-10	0.000119572
rs7586126	2	135943900	-	-	G	A	9	62	85	42	49	18	0.74359	0.389908	0.226422	3.29779e-10	0.000119572
rs699485	7	42038184	GLI3	intron-variant	A	G	21	68	61	0	13	96	0.633333	0.940367	0.226627	2.55912e-10	0.000119572
rs6720726	2	136061560	ZRANB3	intron-variant	T	G	9	62	85	42	49	18	0.74359	0.389908	0.226422	3.29779e-10	0.000119572
rs244681	5	133427992	-	-	C	T	2	16	138	10	51	44	0.935897	0.661905	0.226632	8.22955e-10	0.000119572
rs7577288	2	136115501	ZRANB3	intron-variant	T	C	7	63	85	40	52	18	0.751613	0.4	0.22542	3.41704e-10	0.000128112
rs11746692	5	137946355	-	-	C	A	37	69	49	72	34	4	0.53871	0.190909	0.221045	4.80319e-10	0.000128112
rs4664460	2	163143424	IFIH1	intron-variant	C	T	1	27	128	16	51	41	0.907051	0.615741	0.221424	1.13775e-09	0.000128112
rs184001	5	32128179	GOLPH3	intron-variant	G	A	8	68	80	43	50	16	0.730769	0.376147	0.225471	3.28764e-10	0.000128112
rs11653017	17	63099403	-	-	G	A	5	36	115	24	55	31	0.852564	0.531818	0.222496	6.45779e-10	0.000128112
rs6541016	1	12306734	VPS13D	intron-variant	G	T	22	59	74	53	44	12	0.667742	0.311927	0.221313	5.87469e-10	0.000128112
rs736295	7	34451217	-	-	C	T	35	75	46	72	35	3	0.535256	0.186364	0.222883	2.07476e-10	0.000128112
rs11890302	2	136020977	ZRANB3	intron-variant	C	A	9	62	85	41	47	18	0.74359	0.391509	0.224917	7.65074e-10	0.000128112
rs12622876	2	137847979	THSD7B	intron-variant	A	G	4	36	116	23	55	32	0.858974	0.540909	0.222504	6.38494e-10	0.000128112
rs13394899	2	163117333	-	-	A	C	2	26	128	16	54	40	0.903846	0.609091	0.222236	6.46184e-10	0.000128112
rs11891191	2	163123704	IFIH1	utr-variant-3-prime	T	C	2	29	125	19	52	39	0.894231	0.590909	0.225388	3.87139e-10	0.000128112
rs6715171	2	136157913	ZRANB3	intron-variant	C	T	9	62	85	42	50	18	0.74359	0.390909	0.225269	2.96092e-10	0.000128112
rs7606906	2	78455231	-	-	T	A	11	59	86	45	45	20	0.740385	0.386364	0.226199	2.59686e-10	0.000128112
rs6793896	3	4355483	SETMAR	intron-variant	G	A	2	17	137	13	48	47	0.932692	0.657407	0.223706	6.77899e-10	0.000128112
rs2278345	12	70934961	PTPRB	intron-variant	C	T	6	64	86	39	51	19	0.75641	0.408257	0.222762	5.92424e-10	0.000128112
rs6728658	2	137840005	THSD7B	intron-variant	A	G	3	34	119	20	57	33	0.871795	0.559091	0.222963	5.9903e-10	0.000128112
rs8021444	14	36201722	RALGAPA1	intron-variant	C	A	22	87	45	64	40	4	0.574675	0.222222	0.221162	7.53023e-10	0.000128112
rs9798267	2	136129791	ZRANB3	intron-variant	G	A	7	63	86	39	51	18	0.753205	0.402778	0.224689	5.15672e-10	0.000128112
rs6723856	2	62679582	-	-	C	T	20	82	53	60	45	5	0.606452	0.25	0.223117	4.34279e-10	0.000128112
rs10851858	15	72885874	-	-	G	A	26	72	58	1	16	93	0.602564	0.918182	0.222051	2.90503e-10	0.000128112
rs1012366	22	33048925	SYN3	intron-variant	A	C	13	72	71	50	47	13	0.685897	0.331818	0.220301	6.15051e-10	0.000128112
rs1966703	2	197863214	ANKRD44	intron-variant	T	C	33	84	39	2	27	80	0.519231	0.857798	0.222247	6.77969e-10	0.000128112
rs4954144	2	135165813	MGAT5	intron-variant	T	G	9	71	76	47	47	16	0.714744	0.359091	0.224522	3.60878e-10	0.000128112
rs798789	14	62038307	-	-	C	T	21	62	73	0	9	101	0.666667	0.959091	0.222864	2.14019e-10	0.000128112
rs4851391	2	101579811	NPAS2	intron-variant	G	C	21	71	64	59	40	11	0.637821	0.281818	0.221282	6.08736e-10	0.000128112
rs6742438	2	136219999	ZRANB3	intron-variant	T	C	8	59	89	41	48	21	0.759615	0.409091	0.225834	2.96674e-10	0.000128112
rs6929696	6	33759290	-	-	T	C	35	74	47	71	37	2	0.538462	0.186364	0.226228	2.58795e-10	0.000128112
rs585071	7	99426802	CYP3A43	intron-variant	G	A	32	83	38	78	26	6	0.519608	0.172727	0.223896	4.73092e-10	0.000128112
rs6430384	2	133731788	NCKAP5	intron-variant	G	T	30	86	40	72	34	3	0.532051	0.183486	0.222878	3.59543e-10	0.000128112
rs741439	2	163122423	-	-	C	G	2	29	125	19	52	39	0.894231	0.590909	0.225388	3.87139e-10	0.000128112
rs5754189	22	33048338	SYN3	intron-variant	C	T	14	71	71	50	48	12	0.682692	0.327273	0.221578	5.55852e-10	0.000128112
rs667660	7	99419226	-	-	G	T	34	87	35	80	25	5	0.503205	0.159091	0.223738	3.76479e-10	0.000128112
rs1865582	2	134116853	NCKAP5	intron-variant	G	A	36	77	43	2	27	81	0.522436	0.859091	0.220943	6.80319e-10	0.000128112
rs11125954	2	63474793	C2orf86	intron-variant	C	T	19	76	61	0	13	96	0.634615	0.940367	0.223559	2.71976e-10	0.000128112
rs10830981	11	92847230	-	-	C	A	7	60	89	34	60	16	0.762821	0.418182	0.220169	8.66074e-10	0.000128112
rs1603819	12	103389173	-	-	C	G	9	70	77	47	46	17	0.717949	0.363636	0.223432	3.97599e-10	0.000128112
rs6730002	2	136106561	ZRANB3	intron-variant	C	T	7	63	86	39	53	18	0.753205	0.404545	0.222615	5.67801e-10	0.000128112
rs7721995	5	147317064	-	-	T	C	32	72	52	71	31	8	0.564103	0.213636	0.220245	4.87824e-10	0.000128112
rs6759648	2	66844120	-	-	G	T	26	62	68	57	45	8	0.634615	0.277273	0.222851	3.20119e-10	0.000128112
rs30534	5	132093649	SEPT8	intron-variant,utr-variant-3-prime	T	C	14	77	65	0	10	100	0.663462	0.954545	0.218503	2.51961e-10	0.0001395
rs2580368	2	122068820	-	-	C	G	27	69	59	61	43	6	0.603226	0.25	0.219622	9.15602e-10	0.0001395
rs1036542	2	197858129	-	-	C	T	32	85	38	2	28	80	0.519355	0.854545	0.218342	5.44838e-10	0.0001395
rs9290727	3	181420618	-	-	C	T	25	63	67	53	52	5	0.635484	0.281818	0.218722	6.79434e-10	0.0001395
rs11890513	2	136840424	-	-	T	C	35	83	38	77	29	4	0.509615	0.168182	0.218873	4.15737e-10	0.0001395
rs937643	12	130636925	-	-	C	A	35	75	46	71	36	3	0.535256	0.190909	0.217345	1.19623e-09	0.000145194
rs9661973	1	77309801	-	-	G	A	7	48	101	32	53	25	0.801282	0.468182	0.21729	1.49718e-09	0.000145194
rs2305159	2	101591443	NPAS2	intron-variant	C	A	16	77	62	59	37	14	0.648387	0.295455	0.217806	1.20001e-09	0.000145194
rs6430676	2	137846562	THSD7B	intron-variant	C	T	3	34	119	19	58	33	0.871795	0.563636	0.2181	1.35725e-09	0.000145194
rs2579399	2	197986501	ANKRD44	intron-variant	G	T	29	83	43	2	24	84	0.545161	0.872727	0.21614	7.93737e-10	0.000145194
rs2074897	19	1391235	NDUFS7	intron-variant	A	G	14	56	86	0	2	107	0.730769	0.990826	0.217445	8.15983e-10	0.000145194
rs10908286	17	35309848	AATF	intron-variant	A	C	43	63	43	2	31	74	0.5	0.836449	0.215155	5.07125e-09	0.000145194
rs391707	5	19464450	-	-	G	A	30	76	50	0	25	85	0.564103	0.886364	0.215353	6.73079e-10	0.000145194
rs919936	2	205997457	PARD3B	intron-variant	A	G	30	82	44	68	40	2	0.544872	0.2	0.216367	1.63625e-09	0.000145194
rs7046445	9	130002139	-	-	G	C	14	76	63	54	44	12	0.660131	0.309091	0.21587	2.06772e-09	0.000145194
rs5754188	22	33048216	SYN3	intron-variant	G	T	13	73	70	48	51	11	0.682692	0.331818	0.216604	1.22402e-09	0.000145194
rs8080664	17	44916791	-	-	T	A	22	78	56	1	16	93	0.608974	0.918182	0.215743	1.46928e-09	0.000145194
rs1252435	12	67631443	-	-	A	G	13	49	94	41	46	23	0.759615	0.418182	0.216118	1.5028e-09	0.000145194
rs462783	5	137872116	ETF1	intron-variant	A	G	33	83	40	4	24	82	0.522436	0.854545	0.215067	1.47856e-09	0.000145194
rs256014	5	137903084	HSPA9	intron-variant	A	G	34	81	41	4	24	82	0.522436	0.854545	0.215067	1.47856e-09	0.000145194
rs9809361	3	179797800	-	-	T	C	1	44	111	24	54	32	0.852564	0.536364	0.217656	1.45262e-09	0.000145194
rs17015041	2	78416572	-	-	C	T	16	53	85	43	51	16	0.724026	0.377273	0.215923	2.09831e-09	0.000145194
rs7728894	5	142162633	ARHGAP26	intron-variant	G	A	12	59	85	0	2	108	0.733974	0.990909	0.21522	3.61788e-10	0.000145194
rs6734769	2	163138785	IFIH1	intron-variant	A	G	2	28	124	18	50	40	0.896104	0.601852	0.216925	2.76936e-09	0.000145194
rs2243204	5	131999494	-	-	T	C	19	71	66	53	48	9	0.650641	0.3	0.215264	1.40639e-09	0.000145194
rs1732534	12	67634919	-	-	C	G	13	49	94	41	46	23	0.759615	0.418182	0.216118	1.5028e-09	0.000145194
rs280979	18	4444389	-	-	C	T	1	12	143	13	39	58	0.955128	0.704545	0.217134	9.6572e-10	0.000145194
rs803057	5	132081897	CCNI2	upstream-variant-2KB	A	G	14	76	65	0	10	100	0.664516	0.954545	0.217801	7.67924e-10	0.000145194
rs4954394	2	136917330	-	-	A	G	12	59	85	43	49	18	0.733974	0.386364	0.218321	1.06419e-09	0.000145194
rs6429179	1	240234322	-	-	A	T	8	47	101	29	59	22	0.798077	0.468182	0.212999	2.8296e-09	0.000193592
rs13159624	5	137945037	-	-	C	T	37	72	47	72	34	4	0.532051	0.190909	0.214033	9.88343e-10	0.000193592
rs1689518	12	56457621	-	-	G	A	6	52	98	27	62	19	0.794872	0.462963	0.214538	3.28937e-09	0.000193592
rs7019618	9	130002630	-	-	A	G	13	75	68	51	46	13	0.676282	0.327273	0.214223	1.57685e-09	0.000193592
rs7717322	5	132074890	KIF3A	upstream-variant-2KB	G	A	13	77	65	0	10	100	0.667742	0.954545	0.214684	1.75744e-09	0.000193592
rs6753232	2	136436317	R3HDM1	intron-variant	T	C	14	65	77	46	50	14	0.701923	0.354545	0.214264	1.96907e-09	0.000193592
rs10185050	2	205994800	PARD3B	intron-variant	T	C	31	81	44	68	40	2	0.541667	0.2	0.213042	1.3336e-09	0.000193592
rs4149651	12	6437389	PLEKHG6	utr-variant-3-prime	C	T	1	35	120	20	52	38	0.88141	0.581818	0.21399	2.69226e-09	0.000193592
rs3980085	2	122464565	-	-	A	G	7	52	97	34	52	24	0.788462	0.454545	0.214668	2.09037e-09	0.000193592
rs6862681	5	115928623	-	-	A	G	0	13	143	12	39	59	0.958333	0.713636	0.21413	1.51853e-09	0.000193592
rs4797774	18	13447995	C18orf1	intron-variant	G	A	10	52	94	33	59	18	0.769231	0.431818	0.213832	2.26872e-09	0.000193592
rs10117	5	137892170	HSPA9	reference,synonymous-codon	G	A	34	82	39	5	23	81	0.516129	0.848624	0.213768	1.24226e-09	0.000193592
rs2289959	2	136423904	R3HDM1	intron-variant	C	T	4	46	106	26	57	27	0.826923	0.504545	0.214146	2.49242e-09	0.000193592
rs545787	6	33703230	IP6K3	reference,synonymous-codon	A	G	28	78	50	64	42	4	0.570513	0.227273	0.210988	2.74169e-09	0.000199286
rs17532826	4	114703967	-	-	A	G	34	76	46	3	24	83	0.538462	0.863636	0.21073	4.07094e-09	0.000199286
rs699487	7	42045301	GLI3	intron-variant	A	G	35	83	36	75	31	3	0.503247	0.169725	0.210513	2.59966e-09	0.000199286
rs6660884	1	155026114	ADAM15	intron-variant	C	T	25	86	44	2	22	85	0.56129	0.880734	0.210447	4.58979e-09	0.000199286
rs9808216	2	47423591	-	-	C	T	3	20	133	15	49	46	0.916667	0.640909	0.21057	4.42256e-09	0.000199286
rs486344	20	939161	RSPO4	utr-variant-3-prime	A	G	25	73	57	0	19	89	0.603226	0.912037	0.212016	3.37224e-09	0.000199286
rs13395651	2	192074529	-	-	T	G	2	26	121	15	54	39	0.899329	0.611111	0.21108	9.57811e-09	0.000199286
rs13174348	5	115138748	-	-	A	G	21	77	58	61	38	11	0.61859	0.272727	0.210414	2.71458e-09	0.000199286
rs13042097	20	37229567	ARHGAP40	upstream-variant-2KB	G	A	27	83	46	1	24	85	0.560897	0.881818	0.212398	2.70693e-09	0.000199286
rs16916007	9	114133279	KIAA0368	intron-variant	T	C	0	20	130	12	47	48	0.933333	0.668224	0.211452	8.8184e-09	0.000199286
rs30523	5	132111043	SEPT8	intron-variant	G	A	14	76	65	0	11	99	0.664516	0.95	0.210458	2.03011e-09	0.000199286
rs1006310	1	161811555	ATF6	intron-variant	C	T	21	63	72	0	11	99	0.663462	0.95	0.211176	3.82423e-09	0.000199286
rs1011338	1	198692364	PTPRC	intron-variant	C	T	9	50	97	38	44	27	0.782051	0.449541	0.211716	4.09822e-09	0.000199286
rs7530465	1	9068386	SLC2A7	intron-variant	A	G	29	70	57	63	40	7	0.589744	0.245455	0.210344	3.87659e-09	0.000199286
rs6765513	3	186868538	-	-	T	C	19	63	72	0	10	100	0.672078	0.954545	0.210814	2.04948e-09	0.000199286
rs4711348	6	33736295	-	-	G	A	41	71	42	73	32	2	0.503247	0.168224	0.211931	4.49292e-09	0.000199286
rs404276	5	19464706	-	-	A	G	30	75	51	0	25	85	0.567308	0.886364	0.212172	1.45419e-09	0.000199286
rs12478175	2	197866470	ANKRD44	intron-variant	T	A	16	85	55	57	45	8	0.625	0.277273	0.212286	2.59701e-09	0.000199286
rs7921501	10	135224960	MTG1	intron-variant	G	A	4	34	118	20	55	33	0.865385	0.560185	0.212353	5.32484e-09	0.000199286
rs42402	5	132113940	SEPT8	upstream-variant-2KB	T	C	14	77	65	0	11	99	0.663462	0.95	0.211176	3.82423e-09	0.000199286
rs1632611	18	6022693	L3MBTL4	intron-variant	C	A	2	26	128	15	54	41	0.903846	0.618182	0.21242	3.39865e-09	0.000199286
rs258737	5	115130926	-	-	T	C	34	77	44	74	29	7	0.532258	0.195455	0.208888	4.5865e-09	0.000216368
rs10459477	14	21387994	-	-	A	G	35	67	53	68	34	7	0.558065	0.220183	0.206182	7.40759e-09	0.000216368
rs1465404	5	147302767	-	-	A	G	24	75	57	62	38	10	0.605769	0.263636	0.206824	4.97247e-09	0.000216368
rs6708183	2	78384746	-	-	T	C	22	66	68	52	49	9	0.647436	0.304545	0.206718	6.07095e-09	0.000216368
rs2020854	12	56743367	STAT2	intron-variant	C	T	11	55	90	38	52	20	0.753205	0.418182	0.208126	5.93965e-09	0.000216368
rs2265640	10	135221772	MTG1	intron-variant	G	A	0	9	147	10	36	64	0.971154	0.745455	0.208554	2.74434e-09	0.000216368
rs1950749	14	52538474	-	-	T	C	3	42	108	26	48	33	0.843137	0.53271	0.207781	1.56892e-08	0.000216368
rs905594	1	161741274	ATF6	intron-variant	C	T	21	61	72	0	11	99	0.665584	0.95	0.209727	6.02032e-09	0.000216368
rs12047347	1	53260123	ZYG11B	intron-variant	G	A	1	28	127	18	47	45	0.903846	0.622727	0.207535	7.68262e-09	0.000216368
rs12713512	2	64720870	-	-	G	A	15	74	62	1	10	94	0.655629	0.942857	0.206719	8.02029e-09	0.000216368
rs11636309	15	61842673	-	-	G	A	21	76	59	57	45	8	0.621795	0.277273	0.208808	5.31534e-09	0.000216368
rs12711793	2	114722802	-	-	G	T	39	67	50	2	27	81	0.535256	0.859091	0.208054	4.11842e-09	0.000216368
rs6736613	2	136100243	ZRANB3	intron-variant	T	G	7	58	90	38	46	24	0.767742	0.435185	0.208516	9.06199e-09	0.000216368
rs16855716	2	137580680	-	-	T	C	28	70	58	1	19	90	0.596154	0.904545	0.208814	3.50098e-09	0.000216368
rs309161	2	136688749	DARS	intron-variant	G	A	4	45	107	30	47	33	0.830128	0.513636	0.209091	5.97156e-09	0.000216368
rs1542179	2	101595235	NPAS2	intron-variant	G	A	14	75	65	53	43	14	0.665584	0.322727	0.207076	6.07018e-09	0.000216368
rs3866995	8	146082167	-	-	C	T	7	57	92	34	55	21	0.772436	0.440909	0.208331	6.0686e-09	0.000216368
rs7961821	12	111430159	-	-	G	A	2	23	131	15	49	45	0.913462	0.637615	0.208749	7.4909e-09	0.000216368
rs800672	7	99436198	CYP3A43	intron-variant	G	A	16	85	55	2	13	95	0.625	0.922727	0.206738	7.03871e-09	0.000216368
rs1563311	2	78657380	-	-	T	A	29	83	42	2	26	82	0.542208	0.863636	0.207331	5.00992e-09	0.000216368
rs10496758	2	137580234	-	-	C	T	28	70	58	1	19	90	0.596154	0.904545	0.208814	3.50098e-09	0.000216368
rs671879	5	32130401	GOLPH3	intron-variant	T	C	5	56	94	33	53	24	0.787097	0.459091	0.20799	7.01605e-09	0.000216368
rs2944776	8	141541881	EIF2C2	utr-variant-3-prime	T	C	0	12	144	7	46	57	0.961538	0.727273	0.206167	5.58724e-09	0.000216368
rs2304371	2	136561557	LCT	reference,synonymous-codon	A	G	2	36	118	23	48	39	0.871795	0.572727	0.208432	6.80135e-09	0.000216368
rs7954644	12	111502280	CUX2	intron-variant	T	C	2	13	141	13	41	56	0.945513	0.695455	0.206685	6.79127e-09	0.000216368
rs1888925	9	89892687	-	-	A	G	36	83	36	75	33	2	0.5	0.168182	0.209215	3.16779e-09	0.000216368
rs3739553	9	129984107	RALGPS1	utr-variant-3-prime	A	G	16	76	64	55	42	13	0.653846	0.309091	0.208837	5.55799e-09	0.000216368
rs868405	9	114184477	KIAA0368	reference,synonymous-codon	T	C	0	20	136	11	47	49	0.935897	0.67757	0.208306	1.09361e-08	0.000216368
rs10873913	1	77291188	-	-	G	A	15	57	84	41	53	15	0.721154	0.380734	0.20895	5.5865e-09	0.000216368
rs1254579	14	52796846	-	-	T	C	34	79	43	3	26	81	0.528846	0.854545	0.20863	2.13649e-09	0.000216368
rs2285972	19	1358726	MUM1	intron-variant	T	C	11	72	73	0	7	103	0.698718	0.968182	0.207411	3.12888e-09	0.000216368
rs6451006	5	33646823	ADAMTS12	intron-variant	A	G	12	69	75	45	50	15	0.701923	0.363636	0.204539	9.33434e-09	0.00024199
rs1446586	2	136407445	R3HDM1	intron-variant	A	G	14	65	77	45	50	15	0.701923	0.363636	0.204539	9.33434e-09	0.00024199
rs374450	1	12305286	VPS13D	intron-variant	A	G	31	69	54	63	39	6	0.574675	0.236111	0.20505	1.73888e-08	0.00024199
rs10908454	1	155066416	-	-	G	A	25	79	46	64	38	6	0.57	0.231481	0.205767	1.10703e-08	0.00024199
rs901466	2	114724122	-	-	C	G	39	66	51	2	27	81	0.538462	0.859091	0.204864	8.73702e-09	0.00024199
rs1348406	18	49843999	-	-	G	A	14	68	73	46	51	13	0.690323	0.35	0.205704	8.85181e-09	0.00024199
rs11686712	2	101417970	-	-	T	C	11	60	84	0	3	105	0.735484	0.986111	0.203943	1.24672e-08	0.00024199
rs10889215	1	61668784	NFIA	intron-variant	T	C	29	64	61	56	50	4	0.603896	0.263636	0.204917	8.39745e-09	0.00024199
rs6664794	1	53234874	ZYG11B	intron-variant	G	A	1	27	128	17	47	46	0.907051	0.631818	0.203322	1.53155e-08	0.00024199
rs30514	5	132114847	SEPT8	upstream-variant-2KB	C	T	18	78	60	0	16	94	0.634615	0.927273	0.204114	6.68972e-09	0.00024199
rs12502667	4	148648861	-	-	C	T	31	71	52	0	26	83	0.568182	0.880734	0.203829	1.53038e-08	0.00024199
rs11952155	5	32596846	SUB1	intron-variant	A	G	4	54	98	27	59	23	0.801282	0.481651	0.2033	1.70237e-08	0.00024199
rs2697269	2	197978625	ANKRD44	intron-variant	G	T	17	82	57	57	43	10	0.628205	0.286364	0.205675	6.19956e-09	0.00024199
rs6873510	5	147310577	-	-	A	C	25	74	57	62	38	10	0.602564	0.263636	0.203415	9.73902e-09	0.00024199
rs6776353	3	191933006	FGF12	intron-variant	T	C	13	68	75	41	59	10	0.698718	0.359091	0.205673	8.45651e-09	0.00024199
rs1005611	20	37232009	ARHGAP40	intron-variant	A	G	38	78	40	75	31	4	0.50641	0.177273	0.204411	1.18139e-08	0.00024199
rs10875944	12	39040252	-	-	T	C	27	69	60	2	16	92	0.605769	0.909091	0.205819	3.69596e-09	0.00024199
rs11118082	1	218495048	RRP15	intron-variant	T	C	3	36	117	17	61	32	0.865385	0.568182	0.203362	1.59166e-08	0.00024199
rs8140669	22	35779844	HMOX1	intron-variant	A	T	2	32	122	16	57	37	0.884615	0.595455	0.204639	1.28069e-08	0.00024199
rs773663	12	56601739	RNF41	intron-variant	G	T	5	39	112	22	58	30	0.842949	0.536364	0.203537	1.48959e-08	0.00024199
rs309142	2	136715324	DARS	intron-variant	T	C	0	37	119	21	48	41	0.88141	0.590909	0.204323	1.36728e-08	0.00024199
rs4815112	20	283877	-	-	T	C	26	78	52	63	40	7	0.583333	0.245455	0.203588	7.81168e-09	0.00024199
rs30527	5	132109742	SEPT8	intron-variant	G	A	18	78	60	0	16	94	0.634615	0.927273	0.204114	6.68972e-09	0.00024199
rs12578793	12	53173113	KRT76	upstream-variant-2KB	T	C	7	40	109	28	51	31	0.826923	0.513636	0.2046	1.27629e-08	0.00024199
rs2695784	12	56586444	-	-	T	C	14	63	78	41	57	12	0.706452	0.368182	0.204924	9.17095e-09	0.00024199
rs7215506	17	29360004	-	-	A	G	34	71	51	66	40	4	0.554487	0.218182	0.204871	9.27027e-09	0.00024199
rs2242480	7	99361466	CYP3A4	intron-variant	C	T	32	70	51	2	23	84	0.562092	0.876147	0.203924	2.02807e-08	0.00024199
rs309158	2	136680534	DARS	intron-variant	A	G	0	37	119	21	48	41	0.88141	0.590909	0.204323	1.36728e-08	0.00024199
rs16916080	9	114182353	KIAA0368	reference,synonymous-codon	T	C	0	20	136	11	48	51	0.935897	0.681818	0.202292	1.57422e-08	0.00027046
rs356445	5	139060486	CXXC5	reference,synonymous-codon	A	G	14	59	83	41	53	16	0.721154	0.386364	0.202954	1.30401e-08	0.00027046
rs2083797	17	44921929	-	-	C	T	34	82	40	70	35	3	0.519231	0.189815	0.201889	1.13434e-08	0.00027046
rs12497445	3	4969763	-	-	C	T	29	76	50	65	39	6	0.567742	0.231818	0.20293	1.08653e-08	0.00027046
rs2579387	2	198001443	ANKRD44	intron-variant	C	T	17	85	54	56	45	8	0.61859	0.279817	0.202468	1.8841e-08	0.00027046
rs10908457	1	155091042	-	-	C	T	3	38	115	23	51	36	0.858974	0.559091	0.203243	1.6017e-08	0.00027046
rs8140370	22	35779635	HMOX1	intron-variant	G	T	0	6	150	3	44	63	0.980769	0.772727	0.202391	5.06369e-09	0.00027046
rs11928427	3	197564995	LRCH3	intron-variant	T	G	15	54	86	40	53	17	0.729032	0.395455	0.202664	1.70839e-08	0.00027046
rs154069	5	137876920	ETF1	intron-variant	G	A	30	85	41	4	24	82	0.535256	0.854545	0.202246	9.10065e-09	0.00027046
rs1040566	20	56137687	PCK1	intron-variant	C	A	2	26	128	13	55	41	0.903846	0.62844	0.201762	2.43871e-08	0.00027046
rs2580359	2	122063844	-	-	G	A	29	77	50	65	39	6	0.567308	0.231818	0.202409	1.18831e-08	0.00027046
rs13377434	11	128585924	FLI1	intron-variant	A	G	2	26	128	17	48	45	0.903846	0.627273	0.202666	1.72318e-08	0.00027046
rs309152	2	136657252	-	-	T	C	0	38	115	21	46	39	0.875817	0.584906	0.202318	4.7946e-08	0.00027046
rs9867418	3	5115389	-	-	T	C	5	30	120	21	51	38	0.870968	0.577273	0.202138	2.06118e-08	0.00027046
rs7608702	2	136361560	R3HDM1	intron-variant	G	A	6	50	99	27	60	23	0.8	0.481818	0.201157	2.37876e-08	0.000279
rs2459032	19	12354133	-	-	C	A	1	11	144	10	39	59	0.958333	0.726852	0.200463	2.469e-08	0.000279
rs2472304	15	75044238	CYP1A2	intron-variant	A	G	16	52	88	0	4	105	0.730769	0.981651	0.200337	8.22765e-09	0.000279
rs188731	5	137881104	-	-	T	C	29	84	43	4	22	82	0.544872	0.861111	0.200597	2.46562e-08	0.000279
rs1903419	9	6433304	UHRF2	intron-variant	G	A	28	69	59	62	38	10	0.599359	0.263636	0.200027	1.92318e-08	0.000279
rs1030392	11	4443472	-	-	A	G	34	82	39	73	31	5	0.516129	0.188073	0.201124	2.72001e-08	0.000279
rs4835687	5	137872056	ETF1	intron-variant	G	A	22	65	69	53	45	12	0.650641	0.313636	0.200371	2.32734e-08	0.000279
rs13426054	2	111477966	-	-	G	A	14	70	72	47	49	14	0.685897	0.35	0.200697	1.95e-08	0.000279
rs4891721	18	66714832	CCDC102B	intron-variant	G	A	27	74	55	62	40	8	0.589744	0.254545	0.200067	1.72826e-08	0.000279
rs4372926	2	197926353	ANKRD44	intron-variant	G	A	34	85	37	71	36	2	0.509615	0.183486	0.199943	2.29012e-08	0.000279
rs2903289	4	78530068	CXCL13	intron-variant	G	A	7	54	95	35	49	26	0.782051	0.459091	0.201598	1.85533e-08	0.000279
rs10142203	14	51704790	-	-	C	T	28	72	56	0	23	86	0.589744	0.894495	0.20086	1.00305e-08	0.000279
rs26538	5	115178395	AP3S1,ATG12	intron-variant,upstream-variant-2KB	T	C	25	66	65	56	44	10	0.628205	0.290909	0.200687	1.36868e-08	0.000279
rs16831243	2	135762344	YSK4	intron-variant	C	T	13	53	90	37	54	19	0.746795	0.418182	0.200281	2.35879e-08	0.000279
rs10134630	14	81493693	TSHR	intron-variant	A	G	0	23	130	12	50	48	0.924837	0.663636	0.200046	2.86209e-08	0.000279
rs10197698	2	66061698	-	-	T	C	12	60	84	43	46	21	0.730769	0.4	0.200025	2.1595e-08	0.000279
rs4764719	12	103370585	-	-	A	C	10	70	76	47	43	20	0.711538	0.377273	0.201268	1.64503e-08	0.000279
rs312902	17	75428021	SEPT9	intron-variant	C	T	8	63	85	35	58	17	0.746795	0.418182	0.200281	2.35879e-08	0.000279
rs2664017	4	48229886	TEC	intron-variant	G	A	8	57	91	34	54	21	0.766026	0.440367	0.200932	2.44992e-08	0.000279
rs672036	18	6023632	L3MBTL4	intron-variant	G	A	2	32	122	15	58	37	0.884615	0.6	0.199826	2.82547e-08	0.000279
rs7606415	2	135762980	YSK4	intron-variant	C	T	13	53	90	37	54	19	0.746795	0.418182	0.200281	2.35879e-08	0.000279
rs2278731	2	136396300	R3HDM1	intron-variant	T	C	14	65	77	45	49	16	0.701923	0.368182	0.199732	2.02343e-08	0.000313164
rs2438562	19	12358722	LOC100287841	reference,synonymous-codon	A	G	1	11	144	10	40	60	0.958333	0.727273	0.198938	2.06679e-08	0.000313164
rs2459014	19	12345710	-	-	A	G	1	11	144	10	40	60	0.958333	0.727273	0.198938	2.06679e-08	0.000313164
rs4973907	3	40559078	ZNF620	utr-variant-3-prime	G	C	26	73	57	0	22	88	0.599359	0.9	0.199358	1.72737e-08	0.000313164
rs4835469	4	148832250	ARHGAP10	intron-variant	T	C	13	74	68	1	9	100	0.677419	0.95	0.198059	9.51624e-09	0.000313164
rs717168	22	33050136	SYN3	intron-variant	A	G	14	71	70	44	53	11	0.680645	0.347222	0.197706	5.19658e-08	0.000313164
rs7774407	6	33775391	-	-	C	T	29	79	47	63	41	4	0.558065	0.226852	0.198362	2.88957e-08	0.000313164
rs11711388	3	194759980	-	-	A	G	8	46	102	32	49	29	0.801282	0.486364	0.198258	3.3291e-08	0.000313164
rs2357128	6	109910058	AKD1	intron-variant	A	G	33	70	53	63	43	4	0.564103	0.231818	0.199096	2.38874e-08	0.000313164
rs312893	17	75423198	SEPT9	intron-variant	A	C	13	75	68	48	49	13	0.676282	0.340909	0.199541	2.21442e-08	0.000313164
rs944496	13	28429194	-	-	G	A	31	82	43	69	36	5	0.538462	0.209091	0.199027	3.05355e-08	0.000313164
rs16889953	5	32592736	SUB1	intron-variant	G	A	4	54	98	27	59	24	0.801282	0.486364	0.198258	3.3291e-08	0.000313164
rs1029085	9	114173163	KIAA0368	intron-variant	A	C	0	21	135	11	48	50	0.932692	0.678899	0.199672	3.06268e-08	0.000313164
rs4926931	1	53225363	ZYG11B	intron-variant	G	A	1	26	129	18	43	49	0.910256	0.640909	0.199162	3.02829e-08	0.000313164
rs261067	5	169321575	DOCK2,FAM196B	intron-variant	T	A	10	62	84	37	56	17	0.737179	0.409091	0.198178	3.18697e-08	0.000313164
rs9380379	6	33766131	MLN	intron-variant	T	C	18	76	62	53	47	10	0.641026	0.304545	0.199711	2.37777e-08	0.000313164
rs3106728	19	12348692	-	-	A	C	1	11	144	10	40	60	0.958333	0.727273	0.198938	2.06679e-08	0.000313164
rs961360	2	136393658	R3HDM1	missense,reference	A	G	15	64	76	45	50	15	0.696774	0.363636	0.198596	3.12535e-08	0.000313164
rs4540821	11	35957609	-	-	G	A	34	75	46	70	34	6	0.53871	0.209091	0.199369	2.65986e-08	0.000313164
rs12435821	14	21385078	-	-	A	G	41	69	43	70	35	2	0.506536	0.182243	0.1983	5.0658e-08	0.000313164
rs2438557	19	12352553	-	-	C	T	1	11	144	10	40	60	0.958333	0.727273	0.198938	2.06679e-08	0.000313164
rs829813	6	109994310	AKD1	intron-variant	C	T	30	70	53	61	40	6	0.575163	0.242991	0.197698	5.74541e-08	0.000313164
rs7315314	12	111414527	-	-	C	T	3	37	116	18	59	33	0.862179	0.568182	0.198518	3.56767e-08	0.000313164
rs2326722	20	6122238	-	-	C	T	32	77	47	67	38	5	0.548077	0.218182	0.198289	1.7145e-08	0.000313164
rs11153194	6	109896308	AKD1	intron-variant	G	A	33	70	53	63	43	4	0.564103	0.231818	0.199096	2.38874e-08	0.000313164
rs6748442	2	62678768	-	-	T	A	3	36	117	20	54	36	0.865385	0.572727	0.19859	3.47081e-08	0.000313164
rs13390171	2	135777504	YSK4	intron-variant	A	G	11	52	87	35	55	19	0.753333	0.426606	0.19907	5.04822e-08	0.000313164
rs7868877	9	127287329	NR6A1	intron-variant	A	G	5	41	110	23	57	30	0.836538	0.531818	0.199136	3.12177e-08	0.000313164
rs11239431	10	45799592	OR13A1	reference,synonymous-codon	G	A	1	25	130	16	45	48	0.913462	0.646789	0.198859	3.82931e-08	0.000313164
rs2366818	2	86015651	ATOH8	utr-variant-3-prime	T	C	39	73	43	1	34	73	0.512903	0.833333	0.197711	3.66483e-08	0.000313164
rs3798138	5	136983954	KLHL3	intron-variant	A	G	0	11	145	7	43	60	0.964744	0.740909	0.198316	1.98855e-08	0.000313164
rs309165	2	136667301	DARS	intron-variant	T	C	0	38	118	21	48	41	0.878205	0.590909	0.199253	3.09736e-08	0.000313164
rs10348	14	32330260	NUBPL	utr-variant-3-prime	A	G	36	79	41	3	30	77	0.516026	0.836364	0.19862	2.30704e-08	0.000313164
rs11891916	2	163084480	FAP	intron-variant	T	C	4	36	116	21	54	35	0.858974	0.563636	0.198481	3.49045e-08	0.000313164
rs10875945	12	39040273	-	-	G	A	25	71	60	2	16	92	0.612179	0.909091	0.199584	1.72655e-08	0.000313164
rs10814110	9	34423806	C9orf25	intron-variant	C	T	32	72	49	66	37	6	0.555556	0.224771	0.198458	2.69177e-08	0.000313164
rs16916040	9	114146832	KIAA0368	reference,synonymous-codon	T	C	0	21	134	11	48	50	0.932258	0.678899	0.198518	3.8948e-08	0.000313164
rs474031	2	135243175	TMEM163	intron-variant	A	T	35	74	42	5	25	80	0.523179	0.840909	0.197818	4.94616e-08	0.000313164
rs1459157	4	173739244	GALNTL6	intron-variant	T	C	10	60	86	0	3	107	0.74359	0.986364	0.197587	1.58699e-08	0.000324551
rs12059877	1	53264486	ZYG11B	intron-variant	T	A	1	27	127	18	44	48	0.906452	0.636364	0.197164	4.47558e-08	0.000350174
rs7235180	18	3483640	-	-	C	T	5	49	102	26	56	26	0.810897	0.5	0.197233	5.67836e-08	0.000350174
rs7143894	14	57637832	-	-	C	T	18	75	62	1	14	95	0.641935	0.927273	0.197291	1.95076e-08	0.000350174
rs8070885	17	64924864	-	-	C	T	0	6	150	2	45	63	0.980769	0.777273	0.197236	1.26339e-08	0.000350174
rs4915745	1	61947516	-	-	T	G	42	70	44	1	36	73	0.50641	0.827273	0.19708	3.47168e-08	0.000350174
rs12897140	14	61961410	PRKCH	intron-variant	C	G	37	80	39	2	34	74	0.50641	0.827273	0.19708	3.47168e-08	0.000350174
rs2930788	12	56586249	-	-	T	C	14	63	76	39	54	12	0.702614	0.371429	0.197121	9.41352e-08	0.000350174
rs1849304	6	69938177	BAI3	intron-variant	C	G	1	21	133	16	38	52	0.925806	0.669811	0.19739	8.84686e-08	0.000350174
rs312907	17	75431978	SEPT9	intron-variant	C	T	13	76	67	47	51	12	0.673077	0.340909	0.195968	4.3172e-08	0.000358715
rs261064	5	169325594	DOCK2,FAM196B	intron-variant	A	G	14	65	77	40	58	12	0.701923	0.372727	0.194962	5.82387e-08	0.000358715
rs2252214	16	297750	ITFG3	intron-variant	C	T	31	87	38	72	29	7	0.522436	0.199074	0.194198	6.04241e-08	0.000358715
rs4759218	12	56607927	RNF41	intron-variant	C	T	26	68	62	56	46	8	0.615385	0.281818	0.196926	2.53488e-08	0.000358715
rs4850415	2	197942832	ANKRD44	intron-variant	T	C	25	79	51	1	23	86	0.583871	0.886364	0.196095	4.64732e-08	0.000358715
rs2418158	9	114161531	KIAA0368	intron-variant	G	A	0	21	135	11	48	51	0.932692	0.681818	0.196075	4.55129e-08	0.000358715
rs3737124	9	114152025	KIAA0368	intron-variant	A	G	0	21	135	11	48	51	0.932692	0.681818	0.196075	4.55129e-08	0.000358715
rs933688	5	90762748	-	-	G	A	35	73	48	3	26	81	0.541667	0.854545	0.195916	3.91481e-08	0.000358715
rs10439290	2	163081432	FAP	intron-variant	T	C	4	35	116	20	53	35	0.86129	0.569444	0.196168	7.74755e-08	0.000358715
rs9384717	6	109904031	AKD1	intron-variant	C	T	33	69	53	62	44	4	0.564516	0.236364	0.194432	4.57163e-08	0.000358715
rs1491619	4	173103821	GALNTL6	intron-variant	G	T	15	62	78	0	8	102	0.703226	0.963636	0.195735	9.64075e-09	0.000358715
rs1840413	2	135236250	TMEM163	intron-variant	C	T	15	60	81	41	54	15	0.711538	0.381818	0.196501	3.53967e-08	0.000358715
rs1370632	2	78413311	-	-	G	A	16	58	79	43	51	16	0.705882	0.377273	0.194619	6.03971e-08	0.000358715
rs9829128	3	140696799	SLC25A36	utr-variant-3-prime	C	T	0	5	151	4	39	67	0.983974	0.786364	0.19564	1.35074e-08	0.000358715
rs10745970	12	79252123	-	-	T	C	6	43	107	25	56	29	0.823718	0.518182	0.195454	5.76841e-08	0.000358715
rs6997753	8	142487937	FLJ43860	missense,reference	T	C	0	13	143	7	45	58	0.958333	0.731818	0.193885	4.86746e-08	0.000358715
rs2306124	1	155059851	EFNA3	utr-variant-3-prime	A	G	28	83	45	66	38	6	0.554487	0.227273	0.194416	4.1128e-08	0.000358715
rs9832923	3	10526523	ATP2B2	intron-variant	G	C	0	13	143	10	39	61	0.958333	0.731818	0.193885	4.86746e-08	0.000358715
rs2228064	10	45878050	ALOX5	reference,synonymous-codon	A	G	1	25	130	16	45	49	0.913462	0.65	0.195055	5.93814e-08	0.000358715
rs163546	3	3123326	IL5RA	intron-variant	G	A	7	54	95	34	50	26	0.782051	0.463636	0.196889	3.97859e-08	0.000358715
rs2701034	7	107613379	LAMB1	intron-variant	G	A	31	83	41	4	26	80	0.532258	0.845455	0.193936	5.07269e-08	0.000358715
rs3737125	9	114152185	KIAA0368	intron-variant	T	C	0	21	134	11	48	51	0.932258	0.681818	0.194932	5.76629e-08	0.000358715
rs846334	7	42072483	GLI3	intron-variant	G	A	18	75	63	1	14	95	0.644231	0.927273	0.194844	1.55404e-08	0.000358715
rs7461987	8	17236582	MTMR7	intron-variant	G	A	33	75	48	1	29	80	0.548077	0.859091	0.195373	2.49414e-08	0.000358715
rs402959	5	132107051	SEPT8	intron-variant	G	T	18	82	52	0	21	89	0.611842	0.904545	0.194387	6.12807e-08	0.000358715
rs7603226	2	135902172	RAB3GAP1	intron-variant	A	C	7	39	110	22	57	28	0.830128	0.528037	0.194667	1.08254e-07	0.000358715
rs846335	7	42071698	GLI3	intron-variant	T	C	18	75	63	1	14	95	0.644231	0.927273	0.194844	1.55404e-08	0.000358715
rs1828885	2	166290978	-	-	A	G	2	36	113	20	52	37	0.86755	0.577982	0.195613	8.98541e-08	0.000358715
rs4897345	6	130117284	-	-	G	A	40	72	43	4	29	75	0.509677	0.828704	0.195284	3.93155e-08	0.000358715
rs7603310	2	135902220	RAB3GAP1	intron-variant	T	C	6	40	110	22	59	29	0.833333	0.531818	0.194639	6.61612e-08	0.000358715
rs6587082	17	19287476	MFAP4	utr-variant-3-prime	T	G	1	20	135	7	57	46	0.929487	0.677273	0.194905	5.63145e-08	0.000358715
rs10908455	1	155067283	-	-	T	C	29	78	49	64	40	6	0.564103	0.236364	0.193943	4.97036e-08	0.000358715
rs7333309	13	107115437	-	-	C	T	0	7	149	3	44	63	0.977564	0.772727	0.193943	2.682e-08	0.000358715
rs2297528	9	114146940	KIAA0368	intron-variant	T	C	0	21	135	11	48	51	0.932692	0.681818	0.196075	4.55129e-08	0.000358715
rs660002	2	136723504	DARS	intron-variant	C	T	0	37	119	20	48	42	0.88141	0.6	0.194734	6.54873e-08	0.000358715
rs6743537	2	136702601	DARS	intron-variant	G	A	7	49	97	27	58	23	0.794118	0.481481	0.19388	1.13362e-07	0.000358715
rs3819174	18	33721325	ELP2	intron-variant	T	C	29	74	51	3	21	86	0.571429	0.877273	0.196343	3.08776e-08	0.000358715
rs3112496	2	136711064	DARS	intron-variant	C	T	0	39	117	21	48	41	0.875	0.590909	0.19426	7.03036e-08	0.000358715
rs7484968	12	53171774	KRT76	upstream-variant-2KB	T	C	7	42	107	28	51	31	0.820513	0.513636	0.195778	5.15934e-08	0.000358715
rs6501697	17	72165727	-	-	C	A	12	55	89	40	46	23	0.746795	0.422018	0.196371	4.8204e-08	0.000358715
rs8039737	15	29645263	FAM189A1	intron-variant	A	G	15	71	68	0	12	97	0.672078	0.944954	0.195072	4.77151e-08	0.000358715
rs11904278	2	135219050	TMEM163	intron-variant	C	T	27	70	58	57	44	7	0.6	0.268519	0.195168	5.55599e-08	0.000358715
rs1599887	2	197909966	ANKRD44	intron-variant	C	T	10	65	80	37	57	15	0.725806	0.399083	0.19512	6.51886e-08	0.000358715
rs6100402	20	37238703	ARHGAP40	intron-variant	T	C	4	55	97	26	61	23	0.798077	0.486364	0.194066	6.69049e-08	0.000358715
rs2297523	9	114137223	KIAA0368	intron-variant	T	C	0	21	134	11	48	51	0.932258	0.681818	0.194932	5.76629e-08	0.000358715
rs6569647	6	130337266	-	-	T	C	30	88	38	4	27	79	0.525641	0.840909	0.194696	3.22456e-08	0.000358715
rs7645733	3	40535809	-	-	A	C	31	74	51	64	40	6	0.564103	0.236364	0.193943	4.97036e-08	0.000358715
rs914732	9	114131539	KIAA0368	intron-variant	G	A	0	21	135	11	47	51	0.932692	0.683486	0.194677	6.99782e-08	0.000358715
rs10148973	14	93038662	RIN3	intron-variant	T	C	2	33	121	16	56	38	0.88141	0.6	0.194734	6.54873e-08	0.000358715
rs2240099	17	19288274	MFAP4	intron-variant	T	G	1	20	135	7	57	46	0.929487	0.677273	0.194905	5.63145e-08	0.000358715
rs820853	5	73962506	-	-	T	C	22	72	62	56	43	11	0.628205	0.295455	0.195743	4.7153e-08	0.000358715
rs7561423	2	197881357	ANKRD44	intron-variant	C	T	17	82	57	54	47	9	0.628205	0.295455	0.195743	4.7153e-08	0.000358715
rs2282181	9	114133632	KIAA0368	intron-variant	C	T	0	21	135	11	48	51	0.932692	0.681818	0.196075	4.55129e-08	0.000358715
rs6020751	20	49410892	BCAS4	upstream-variant-2KB	T	C	36	73	47	70	34	6	0.535256	0.209091	0.195775	2.61498e-08	0.000358715
rs256875	5	132103271	SEPT8	intron-variant	G	A	16	77	60	0	16	94	0.643791	0.927273	0.195992	3.30159e-08	0.000358715
rs9991383	4	25820615	SEL1L3	intron-variant	T	C	1	47	108	23	54	33	0.842949	0.545455	0.194076	7.28043e-08	0.000358715
rs894194	2	88418548	-	-	G	A	25	70	61	1	18	91	0.615385	0.909091	0.196481	3.70919e-08	0.000358715
rs2376211	2	197870808	ANKRD44	intron-variant	G	A	21	82	53	0	22	88	0.602564	0.9	0.196247	3.68552e-08	0.000358715
rs1502631	12	38957302	-	-	C	T	38	79	39	4	31	75	0.503205	0.822727	0.194778	3.61034e-08	0.000358715
rs3788970	2	163086429	FAP	intron-variant	G	A	4	35	114	20	55	35	0.859477	0.568182	0.193919	8.9042e-08	0.000358715
rs309170	2	136672775	DARS	intron-variant	C	T	0	39	117	21	48	41	0.875	0.590909	0.19426	7.03036e-08	0.000358715
rs307899	19	47700860	SAE1	intron-variant	G	A	0	22	134	12	47	51	0.929487	0.677273	0.194905	5.63145e-08	0.000358715
rs7030592	9	34425617	C9orf25	intron-variant	G	A	33	74	49	66	39	5	0.551282	0.222727	0.196336	3.90782e-08	0.000358715
rs2043273	5	137931091	-	-	T	C	30	83	43	4	24	82	0.541667	0.854545	0.195916	3.91481e-08	0.000358715
rs901686	4	141778207	-	-	G	T	16	66	74	0	10	97	0.685897	0.953271	0.193612	1.10546e-07	0.000370103
rs3098399	19	12324646	-	-	T	C	1	11	144	10	37	60	0.958333	0.733645	0.193392	9.94546e-08	0.000370103
rs1375926	3	156048473	KCNAB1	intron-variant	G	A	9	68	79	0	6	104	0.724359	0.972727	0.190977	2.04565e-08	0.000387184
rs7922529	10	57429857	-	-	C	T	25	80	51	1	24	85	0.583333	0.881818	0.190404	4.16769e-08	0.000387184
rs278949	4	40461712	RBM47	intron-variant	G	A	13	75	68	0	12	98	0.676282	0.945455	0.191712	4.44512e-08	0.000387184
rs6596438	5	137905448	HSPA9	intron-variant	G	T	24	67	65	55	42	12	0.63141	0.302752	0.191254	8.84192e-08	0.000387184
rs12027334	1	74842787	TNNI3K	intron-variant	A	G	25	77	54	1	22	87	0.592949	0.890909	0.193194	7.38253e-08	0.000387184
rs6952333	7	107623496	LAMB1	intron-variant	C	T	32	85	39	4	28	78	0.522436	0.836364	0.192276	3.63494e-08	0.000387184
rs9559646	13	110419404	IRS2	intron-variant	T	C	29	74	53	2	23	85	0.576923	0.877273	0.190653	6.95922e-08	0.000387184
rs7525142	1	240742905	GREM2	intron-variant	G	T	12	51	93	0	2	108	0.759615	0.990909	0.19133	4.44009e-08	0.000387184
rs1995418	12	38951063	-	-	C	G	34	78	37	4	30	75	0.510067	0.825688	0.192182	1.1371e-07	0.000387184
rs11004954	10	57430517	-	-	T	C	25	80	51	1	24	85	0.583333	0.881818	0.190404	4.16769e-08	0.000387184
rs6963499	7	139442176	-	-	G	A	1	24	131	10	55	45	0.916667	0.659091	0.191001	1.13547e-07	0.000387184
rs11635198	15	29638189	FAM189A1	intron-variant	G	C	15	70	70	0	12	98	0.677419	0.945455	0.190894	1.24392e-07	0.000387184
rs708913	20	8402859	PLCB1	intron-variant	A	G	40	75	41	4	31	73	0.503205	0.819444	0.190473	1.31425e-07	0.000387184
rs6809817	3	181415945	-	-	G	T	19	64	73	45	54	11	0.673077	0.345455	0.191177	8.9448e-08	0.000387184
rs3933343	9	34395816	C9orf24	intron-variant	A	C	5	48	98	28	53	28	0.807947	0.5	0.192484	1.57573e-07	0.000387184
rs9820527	3	185752767	-	-	G	A	17	72	65	48	48	11	0.655844	0.327103	0.191577	1.25095e-07	0.000387184
rs949826	5	32131204	GOLPH3	intron-variant	C	G	5	57	89	34	49	26	0.778146	0.463303	0.191903	1.61222e-07	0.000387184
rs1534110	2	47368754	C2orf61	intron-variant	T	C	6	53	97	33	48	29	0.791667	0.481818	0.19046	1.30359e-07	0.000387184
rs1510655	4	36011987	-	-	G	A	26	69	60	54	49	6	0.609677	0.279817	0.193041	7.11353e-08	0.000387184
rs4899678	14	78298732	ADCK1	intron-variant	C	T	4	34	117	15	61	32	0.864516	0.578704	0.191348	1.71603e-07	0.000387184
rs2695783	12	56588453	-	-	G	A	14	63	79	39	58	13	0.708333	0.381818	0.192814	6.69812e-08	0.000387184
rs2463365	12	56587576	-	-	C	T	14	63	79	39	58	13	0.708333	0.381818	0.192814	6.69812e-08	0.000387184
rs6864641	5	14750251	ANKH	intron-variant	C	T	22	65	68	51	45	12	0.648387	0.319444	0.191639	1.28299e-07	0.000387184
rs11575221	12	56754137	APOF,STAT2	downstream-variant-500B,upstream-variant-2KB	G	T	11	52	93	33	55	21	0.762821	0.444954	0.192222	1.02206e-07	0.000387184
rs9609551	22	32828343	BPIL2	intron-variant	C	T	11	61	83	42	46	22	0.732258	0.409091	0.192281	8.17747e-08	0.000387184
rs10798415	1	175724078	-	-	C	T	27	75	52	1	24	85	0.581169	0.881818	0.192854	3.71444e-08	0.000387184
rs2233437	6	44228162	NFKBIE	intron-variant	A	G	21	63	68	1	13	96	0.654605	0.931818	0.192623	8.11634e-08	0.000387184
rs7861661	9	132926616	-	-	T	A	3	26	127	15	52	43	0.897436	0.627273	0.191875	1.03234e-07	0.000387184
rs2977461	8	141541288	EIF2C2	utr-variant-3-prime	T	C	19	72	62	52	42	12	0.640523	0.311321	0.191745	1.70349e-07	0.000387184
rs6043954	20	16427798	KIF16B	intron-variant	T	C	0	21	135	13	43	54	0.932692	0.686364	0.191144	1.02828e-07	0.000387184
rs13399624	2	163048404	FAP	intron-variant	A	C	1	28	127	16	48	46	0.903846	0.636364	0.192979	8.46715e-08	0.000387184
rs6070932	20	58305084	PHACTR3	intron-variant	T	C	15	65	72	46	49	15	0.6875	0.359091	0.192811	1.0789e-07	0.000387184
rs803137	5	132132647	-	-	A	G	9	76	71	0	9	101	0.698718	0.959091	0.19217	2.37113e-08	0.000387184
rs13404228	2	169821098	ABCB11	intron-variant	G	A	2	39	113	21	51	37	0.86039	0.573394	0.190286	1.77097e-07	0.000401419
rs340805	3	3121848	IL5RA	intron-variant	T	C	8	55	93	36	46	27	0.772436	0.458716	0.189983	1.48125e-07	0.000401419
rs1598279	2	135231203	TMEM163	intron-variant	C	T	16	65	75	42	56	12	0.689103	0.363636	0.189966	1.35401e-07	0.000401419
rs7289192	22	23618804	BCR	intron-variant	A	G	0	29	125	13	52	44	0.905844	0.642202	0.189999	1.81856e-07	0.000401419
rs12644329	4	143634746	INPP4B	intron-variant	A	G	21	76	59	2	16	92	0.621795	0.909091	0.190304	4.23148e-08	0.000401419
rs1852328	2	78482324	-	-	C	T	9	53	91	34	49	24	0.767974	0.453271	0.189963	2.38659e-07	0.000401419
rs6736412	2	135829309	RAB3GAP1	intron-variant	A	G	6	41	109	22	59	29	0.830128	0.531818	0.1902	1.39688e-07	0.000401419
rs41717	7	139670417	TBXAS1	intron-variant	C	T	15	75	66	49	48	13	0.663462	0.336364	0.19018	9.8917e-08	0.000401419
rs7139421	13	52422478	-	-	T	C	0	18	138	10	45	55	0.942308	0.704545	0.190175	1.12e-07	0.000401419
rs1060832	8	141541888	EIF2C2	utr-variant-3-prime	T	C	1	33	120	15	53	39	0.886364	0.61215	0.190251	2.54983e-07	0.000401419
rs7238988	18	46608271	DYM	intron-variant	G	A	0	11	144	9	37	63	0.964516	0.747706	0.190324	9.96809e-08	0.000401419
rs2705195	8	17010169	-	-	G	T	36	83	37	72	35	3	0.503205	0.186364	0.1903	1.03507e-07	0.000401419
rs1355164	4	126262415	FAT4	intron-variant	G	A	3	31	122	14	59	37	0.88141	0.604545	0.18997	1.41702e-07	0.000401419
rs12519095	5	82998981	HAPLN1	intron-variant	T	A	14	64	78	42	52	16	0.705128	0.381818	0.189158	1.27088e-07	0.000407113
rs1446636	2	200157595	SATB2	intron-variant	T	G	6	52	97	30	53	27	0.793548	0.486364	0.18811	1.81379e-07	0.000407113
rs10214910	6	33037675	HLA-DPA1	intron-variant	A	C	15	83	57	52	48	10	0.635484	0.309091	0.188884	1.75519e-07	0.000407113
rs10418119	19	12356354	-	-	A	G	1	11	143	9	40	61	0.958065	0.736364	0.187876	1.3938e-07	0.000407113
rs1370637	2	78341245	-	-	A	C	23	78	55	59	41	10	0.602564	0.277273	0.188411	1.67855e-07	0.000407113
rs698945	1	95011785	-	-	A	G	0	16	140	12	38	60	0.948718	0.718182	0.188318	1.42576e-07	0.000407113
rs994185	2	200142591	SATB2	intron-variant	T	C	8	54	94	30	58	22	0.775641	0.463636	0.188829	1.53614e-07	0.000407113
rs10485503	20	32557842	-	-	G	A	29	83	44	0	32	78	0.548077	0.854545	0.18964	5.6356e-08	0.000407113
rs1550248	2	78316507	-	-	C	T	11	61	84	40	49	21	0.733974	0.413636	0.18968	1.29809e-07	0.000407113
rs10131167	14	21399577	-	-	T	C	36	66	53	66	37	7	0.554839	0.231818	0.189697	8.22049e-08	0.000407113
rs12994970	2	88416385	-	-	T	C	28	79	49	2	25	83	0.567308	0.868182	0.188219	1.23913e-07	0.000407113
rs263099	11	35969132	LDLRAD3	intron-variant	C	T	14	59	82	0	7	103	0.719355	0.968182	0.188162	3.31074e-08	0.000407113
rs701864	10	95164206	MYOF	intron-variant	C	T	11	69	76	0	8	101	0.708333	0.963303	0.18958	6.57322e-08	0.000407113
rs12535987	7	78839317	MAGI2	intron-variant	T	C	19	69	68	1	13	95	0.657051	0.931193	0.188007	9.0619e-08	0.000407113
rs7965684	12	111420156	-	-	T	C	3	34	119	17	56	37	0.871795	0.590909	0.189343	1.57096e-07	0.000407113
rs7632505	3	122738307	SEMA5B	intron-variant	A	G	7	62	84	0	3	103	0.751634	0.985849	0.188029	2.04041e-07	0.000407113
rs1871680	6	130116690	-	-	A	G	41	70	45	72	33	5	0.512821	0.195455	0.189158	1.43316e-07	0.000407113
rs16916060	9	114158753	KIAA0368	intron-variant	G	A	0	21	135	10	48	51	0.932692	0.688073	0.189695	1.5825e-07	0.000407113
rs2246238	10	50260320	C10orf72	intron-variant	C	T	0	8	148	6	38	65	0.974359	0.770642	0.188707	9.48317e-08	0.000407113
rs35487582	17	38335870	RAPGEFL1	intron-variant	A	C	0	16	140	6	50	54	0.948718	0.718182	0.188318	1.42576e-07	0.000407113
rs7787143	7	43158219	HECW1	intron-variant	C	A	3	45	108	24	53	33	0.836538	0.540909	0.189735	1.42234e-07	0.000407113
rs598472	15	71432350	THSD4	upstream-variant-2KB	A	G	31	72	53	1	26	82	0.570513	0.87156	0.189195	8.03927e-08	0.000407113
rs11190458	10	102053992	PKD2L1	intron-variant	A	C	2	34	120	21	46	43	0.878205	0.6	0.189721	1.49487e-07	0.000407113
rs6429180	1	240236430	-	-	A	G	21	76	59	54	47	9	0.621795	0.295455	0.188938	1.04299e-07	0.000407113
rs2950858	5	90426633	GPR98	intron-variant	A	G	21	84	51	59	41	9	0.596154	0.270642	0.188882	1.36931e-07	0.000407113
rs3990920	4	148821136	ARHGAP10	intron-variant	T	A	18	70	68	1	12	94	0.660256	0.934579	0.189235	1.59266e-07	0.000407113
rs13432568	2	78648111	-	-	T	A	27	84	44	3	25	82	0.554839	0.859091	0.188918	8.3181e-08	0.000407113
rs10878265	12	65759885	-	-	C	A	26	69	61	58	41	11	0.612179	0.286364	0.188613	1.02424e-07	0.000407113
rs4275414	1	182854200	DHX9	intron-variant	A	G	27	68	61	58	41	11	0.608974	0.286364	0.18527	1.90425e-07	0.000421348
rs7648992	3	40537016	-	-	T	C	33	73	49	65	39	6	0.551613	0.231818	0.186438	1.55804e-07	0.000421348
rs11032216	11	4441838	-	-	C	A	36	82	38	6	28	76	0.50641	0.818182	0.186185	1.52942e-07	0.000421348
rs927524	9	89892600	-	-	T	C	28	84	44	0	32	78	0.551282	0.854545	0.186523	1.1167e-07	0.000421348
rs2695782	12	56722830	PAN2	intron-variant	C	T	11	55	90	36	50	23	0.753205	0.440367	0.185248	2.98465e-07	0.000421348
rs2708924	2	113645942	-	-	A	C	2	32	122	16	53	41	0.884615	0.613636	0.185511	2.97219e-07	0.000421348
rs7517162	1	155086905	-	-	G	T	2	26	126	15	49	46	0.902597	0.640909	0.185581	3.11866e-07	0.000421348
rs723705	2	78353572	-	-	A	G	16	66	74	48	44	18	0.685897	0.363636	0.186397	1.80607e-07	0.000421348
rs7208892	17	73550047	LLGL2	intron-variant	A	G	1	15	140	9	44	56	0.945513	0.715596	0.185003	3.09299e-07	0.000421348
rs6945984	7	99348328	-	-	T	C	33	78	45	2	30	78	0.538462	0.845455	0.187723	9.05378e-08	0.000421348
rs4147590	4	140614711	MGST2	intron-variant	A	G	21	69	66	51	46	12	0.644231	0.321101	0.185455	3.15764e-07	0.000421348
rs13021209	2	59260568	-	-	G	A	16	75	63	2	12	95	0.652597	0.926606	0.185969	3.43404e-07	0.000421348
rs7202836	16	53760532	FTO	intron-variant	A	G	0	17	139	8	47	55	0.945513	0.713636	0.186711	1.92739e-07	0.000421348
rs254229	5	115885672	SEMA6A	intron-variant	A	G	12	65	77	42	49	18	0.711039	0.389908	0.187482	2.76612e-07	0.000421348
rs11134675	5	170449872	RANBP17	intron-variant	C	G	8	50	98	28	56	24	0.788462	0.481481	0.186975	2.84844e-07	0.000421348
rs10162515	14	32328830	NUBPL	utr-variant-3-prime	T	C	31	74	51	65	35	9	0.564103	0.243119	0.186274	1.83323e-07	0.000421348
rs41513245	3	179741099	PEX5L	intron-variant	C	T	0	34	122	15	53	42	0.891026	0.622727	0.186204	2.58921e-07	0.000421348
rs3181156	2	203067503	-	-	G	A	12	59	85	37	54	19	0.733974	0.418182	0.185028	2.67034e-07	0.000421348
rs10804080	2	197979685	ANKRD44	intron-variant	A	G	22	81	53	2	20	87	0.599359	0.889908	0.185393	2.07358e-07	0.000421348
rs1405274	2	78500655	-	-	T	C	17	64	75	47	46	17	0.685897	0.363636	0.186397	1.80607e-07	0.000421348
rs1511345	5	90585547	-	-	C	T	29	76	51	3	23	84	0.570513	0.868182	0.185121	2.53554e-07	0.000421348
rs7367207	1	155079477	-	-	C	T	33	79	44	66	40	4	0.535256	0.218182	0.185346	2.50788e-07	0.000421348
rs7859695	9	2190296	SMARCA2	intron-variant	G	A	18	58	80	43	51	16	0.698718	0.377273	0.186613	2.32136e-07	0.000421348
rs9271775	6	32594328	-	-	C	T	2	34	120	14	59	37	0.878205	0.604545	0.184989	3.19518e-07	0.000421348
rs6510888	19	6295863	-	-	T	C	8	51	97	33	49	28	0.785256	0.477273	0.186961	2.10342e-07	0.000421348
rs9309531	2	78593737	-	-	G	A	26	84	43	64	37	7	0.555556	0.236111	0.185496	4.37141e-07	0.000421348
rs1002352	9	34399002	C9orf24,C9orf25	upstream-variant-2KB,utr-variant-3-prime	C	A	13	63	80	39	55	16	0.714744	0.395455	0.186066	2.13229e-07	0.000421348
rs7164848	15	50663030	-	-	A	G	20	79	57	55	45	10	0.61859	0.295455	0.185571	1.95581e-07	0.000421348
rs4758042	11	8129296	RIC3	utr-variant-3-prime	A	C	19	54	83	0	9	101	0.705128	0.959091	0.186101	1.16407e-07	0.000421348
rs4549098	2	111463391	-	-	T	G	17	64	74	44	50	14	0.683871	0.361111	0.186757	2.45146e-07	0.000421348
rs8107683	19	35901141	-	-	T	G	5	37	107	20	57	31	0.842282	0.550926	0.186734	5.26384e-07	0.000421348
rs7917033	10	95250157	-	-	C	T	37	71	48	67	38	5	0.535256	0.218182	0.185346	2.50788e-07	0.000421348
rs13002043	2	64726449	-	-	G	A	22	71	63	1	17	92	0.63141	0.913636	0.187474	1.71242e-07	0.000421348
rs6434514	2	192716848	-	-	G	T	28	73	55	60	42	8	0.586538	0.263636	0.18669	1.49e-07	0.000421348
rs770308	5	19456767	-	-	C	T	40	67	49	1	34	75	0.528846	0.836364	0.185991	1.39888e-07	0.000421348
rs4488688	2	78484291	-	-	T	A	9	57	90	35	52	23	0.759615	0.445455	0.187707	1.69259e-07	0.000421348
rs7204918	16	12915579	-	-	T	C	20	85	51	1	22	87	0.599359	0.890909	0.187011	8.94379e-08	0.000421348
rs6599108	3	40565594	ZNF621	upstream-variant-2KB	G	A	29	78	49	2	26	82	0.564103	0.863636	0.185534	1.33286e-07	0.000421348
rs261074	5	169309080	DOCK2,FAM196B	intron-variant	T	C	10	60	86	33	60	17	0.74359	0.427273	0.187058	2.00401e-07	0.000421348
rs17025130	2	101594858	NPAS2	intron-variant	C	T	1	5	150	3	42	64	0.977564	0.779817	0.186513	1.21094e-07	0.000421348
rs7180935	15	28415850	HERC2	intron-variant	T	C	10	62	83	39	49	21	0.735484	0.417431	0.187559	2.16992e-07	0.000421348
rs9386812	6	109863238	AKD1	intron-variant	A	C	29	70	57	59	42	8	0.589744	0.266055	0.187258	1.40314e-07	0.000421348
rs1048058	1	53288239	ZYG11B	utr-variant-3-prime	G	A	2	27	127	18	43	48	0.900641	0.637615	0.186588	2.88853e-07	0.000421348
rs8139664	22	23626081	BCR	intron-variant	A	G	0	30	126	13	51	44	0.903846	0.643519	0.186043	3.75283e-07	0.000421348
rs816598	10	547658	DIP2C	intron-variant	G	T	12	71	73	47	44	19	0.695513	0.372727	0.18771	1.53187e-07	0.000421348
rs1392057	4	31123849	PCDH7	intron-variant	A	G	0	5	151	6	32	70	0.983974	0.796296	0.185617	1.24578e-07	0.000421348
rs522227	2	135258363	TMEM163	intron-variant	G	A	28	83	44	66	37	7	0.551613	0.231818	0.186438	1.55804e-07	0.000421348
rs13435565	4	143722951	INPP4B	intron-variant	T	C	16	78	62	1	15	94	0.647436	0.922727	0.18515	8.17526e-08	0.000421348
rs4318463	21	27032815	JAM2	intron-variant	C	T	7	54	95	25	66	19	0.782051	0.472727	0.187563	2.01722e-07	0.000421348
rs3735451	7	99355975	CYP3A4	intron-variant	T	C	33	78	45	2	30	78	0.538462	0.845455	0.187723	9.05378e-08	0.000421348
rs2889976	9	89892648	-	-	A	G	28	84	44	0	32	78	0.551282	0.854545	0.186523	1.1167e-07	0.000421348
rs11912657	22	23625550	BCR	intron-variant	T	C	0	30	126	13	51	44	0.903846	0.643519	0.186043	3.75283e-07	0.000421348
rs894738	12	54417525	HOXC4,HOXC6	intron-variant	A	G	19	83	54	0	22	88	0.612179	0.9	0.186978	9.09487e-08	0.000421348
rs1148432	12	106576969	-	-	T	G	17	58	81	40	54	15	0.705128	0.385321	0.185577	2.46328e-07	0.000421348
rs13125853	4	143575740	INPP4B	intron-variant	G	A	11	65	80	0	7	103	0.721154	0.968182	0.18616	1.55161e-07	0.000421348
rs12508259	4	173723986	GALNTL6	intron-variant	T	C	15	64	77	0	10	100	0.698718	0.954545	0.184793	6.39522e-08	0.000429888
rs2223579	1	176453688	PAPPA2	intron-variant	G	T	12	55	88	37	50	22	0.745161	0.431193	0.184924	3.35783e-07	0.000429888
rs2117511	2	136462661	R3HDM1	intron-variant	C	T	12	58	86	36	54	19	0.737179	0.422018	0.184929	3.53374e-07	0.000429888
rs4789091	17	72687624	RAB37	intron-variant	C	T	7	57	92	32	54	24	0.772436	0.463636	0.184863	3.01548e-07	0.000429888
rs17091705	20	32873447	AHCY	intron-variant	A	G	3	44	109	22	55	33	0.839744	0.55	0.184881	3.24638e-07	0.000429888
rs4410338	2	132881354	-	-	A	G	20	79	56	55	44	10	0.616129	0.293578	0.184964	2.93408e-07	0.000429888
rs2296748	6	33745071	LEMD2	intron-variant	T	C	33	75	48	1	31	78	0.548077	0.85	0.183987	3.43119e-07	0.000432735
rs10506626	12	71529491	TSPAN8	intron-variant	A	G	21	76	59	2	17	91	0.621795	0.904545	0.184002	3.66505e-07	0.000432735
rs4717821	7	73240993	-	-	G	A	18	72	62	50	49	11	0.644737	0.322727	0.184326	3.1968e-07	0.000432735
rs11891218	2	78345640	-	-	T	C	10	57	89	34	55	21	0.753205	0.440909	0.184615	3.00234e-07	0.000432735
rs11956240	5	137840293	-	-	T	C	30	83	43	4	26	80	0.541667	0.845455	0.184605	1.7902e-07	0.000432735
rs7925907	11	110078625	-	-	G	A	2	19	135	13	44	53	0.926282	0.681818	0.184035	3.40621e-07	0.000432735
rs3780318	9	129979758	RALGPS1	downstream-variant-500B,intron-variant	A	G	18	79	59	54	44	12	0.63141	0.309091	0.184557	2.1842e-07	0.000432735
rs1544174	1	181179048	-	-	T	C	7	64	84	36	51	22	0.748387	0.43578	0.184086	3.68352e-07	0.000432735
rs6443901	3	183350349	-	-	T	C	1	36	119	18	50	41	0.878205	0.605505	0.184254	4.34712e-07	0.000432735
rs2497312	10	94480686	-	-	C	T	22	61	70	53	39	17	0.656863	0.334862	0.184561	4.75513e-07	0.000432735
rs1166215	12	127472128	-	-	G	T	22	71	61	55	43	12	0.626623	0.304545	0.184358	3.2495e-07	0.000432735
rs2889975	9	89890786	-	-	A	G	29	83	44	0	33	77	0.548077	0.85	0.183987	3.43119e-07	0.000432735
rs6759598	2	64726801	-	-	G	A	21	72	63	1	17	92	0.634615	0.913636	0.184413	3.60693e-07	0.000432735
rs7016661	8	39088049	ADAM32	intron-variant	C	T	25	81	49	64	34	11	0.577419	0.256881	0.184702	2.2304e-07	0.000432735
rs11264306	1	155043325	-	-	C	A	24	87	45	61	42	6	0.567308	0.247706	0.184453	2.07583e-07	0.000432735
rs4234599	3	186879909	-	-	G	A	18	62	75	0	12	98	0.683871	0.945455	0.184759	1.18426e-07	0.000432735
rs154076	5	137863134	ETF1	intron-variant	C	A	29	83	44	4	25	81	0.548077	0.85	0.183987	3.43119e-07	0.000432735
rs6806228	3	182672036	DCUN1D1	intron-variant	C	T	8	60	88	36	49	24	0.75641	0.444954	0.184433	3.94786e-07	0.000432735
rs6687072	1	74807337	TNNI3K	intron-variant	A	C	19	77	60	2	15	91	0.63141	0.912037	0.184581	2.92688e-07	0.000432735
rs6546077	2	64723467	-	-	G	A	22	72	62	1	18	91	0.628205	0.909091	0.184169	1.84156e-07	0.000432735
rs7288846	22	23623284	BCR	intron-variant	C	T	7	58	90	34	50	25	0.767742	0.458716	0.184112	3.85598e-07	0.000432735
rs17029747	3	32644001	-	-	C	T	9	57	90	35	51	24	0.759615	0.45	0.183086	4.19936e-07	0.00044697
rs16993390	20	7285837	-	-	G	A	1	34	120	17	50	42	0.883871	0.614679	0.183317	5.28178e-07	0.00044697
rs2867054	15	81362381	-	-	A	G	5	50	98	23	58	24	0.803922	0.504762	0.183222	1.04197e-06	0.00044697
rs6501825	17	73540855	LLGL2	intron-variant	T	G	2	28	124	13	53	42	0.896104	0.634259	0.182476	7.34362e-07	0.00044697
rs13155345	5	137854924	ETF1	intron-variant	C	T	31	86	39	5	27	78	0.525641	0.831818	0.183629	1.58492e-07	0.00044697
rs7859545	9	129970439	RALGPS1	intron-variant	C	A	4	62	89	31	54	24	0.774194	0.46789	0.182726	5.05969e-07	0.00044697
rs11239509	10	45891189	ALOX5	intron-variant	G	A	0	19	137	13	39	58	0.939103	0.704545	0.183823	3.27604e-07	0.00044697
rs244684	5	133427110	-	-	A	G	3	25	128	12	55	43	0.900641	0.640909	0.182812	4.43165e-07	0.00044697
rs881364	11	103835243	PDGFD	intron-variant	A	G	16	71	69	45	53	12	0.669872	0.35	0.18293	3.49179e-07	0.00044697
rs2246653	9	130303385	FAM129B	intron-variant	G	C	7	37	111	25	49	35	0.835484	0.545872	0.183226	5.02299e-07	0.00044697
rs1274494	12	56618098	OBFC2B	upstream-variant-2KB	C	T	23	68	65	51	49	10	0.634615	0.313636	0.183143	3.74963e-07	0.00044697
rs1463886	3	192165419	FGF12	intron-variant	T	C	28	85	43	62	45	3	0.548077	0.231818	0.182821	3.23125e-07	0.00044697
rs12451231	17	72681941	RAB37	intron-variant	T	C	8	56	91	33	53	24	0.767742	0.459091	0.183634	3.73996e-07	0.00044697
rs595541	7	42927961	-	-	A	G	12	62	82	34	62	14	0.724359	0.409091	0.183152	3.46848e-07	0.00044697
rs6587615	1	151699473	C1orf230	intron-variant	C	T	20	67	69	2	12	96	0.657051	0.927273	0.182604	3.21641e-07	0.00044697
rs1872861	4	141755890	-	-	G	T	25	77	54	60	40	10	0.592949	0.272727	0.183399	3.10251e-07	0.00044697
rs16858720	3	184066615	CLCN2	intron-variant	G	A	13	63	80	0	8	101	0.714744	0.963303	0.183541	3.23483e-07	0.00044697
rs6701846	1	182771711	NPL	intron-variant	A	G	27	70	59	58	39	11	0.602564	0.282407	0.182733	4.89211e-07	0.00044697
rs11737346	4	148763687	ARHGAP10	intron-variant	T	C	12	67	77	1	7	102	0.708333	0.959091	0.183076	2.55486e-07	0.00044697
rs10513766	3	179736974	PEX5L	intron-variant	T	C	0	19	137	10	45	55	0.939103	0.704545	0.183823	3.27604e-07	0.00044697
rs7538393	1	198745866	-	-	C	T	5	49	102	30	47	33	0.810897	0.513636	0.182945	4.30835e-07	0.00044697
rs607148	7	42906793	-	-	T	C	33	70	53	63	40	7	0.564103	0.245455	0.183802	2.19976e-07	0.00044697
rs7653308	3	192163051	FGF12	intron-variant	T	C	28	85	43	62	45	3	0.548077	0.231818	0.182821	3.23125e-07	0.00044697
rs254227	5	115885574	SEMA6A	intron-variant	A	C	11	64	81	40	50	20	0.724359	0.409091	0.183152	3.46848e-07	0.00044697
rs2364603	14	78060031	SPTLC2	intron-variant	C	T	0	15	141	5	49	55	0.951923	0.729358	0.183197	3.88679e-07	0.00044697
rs2032206	18	33752823	ELP2	intron-variant	G	A	37	74	45	4	29	77	0.525641	0.831818	0.183629	1.58492e-07	0.00044697
rs7296212	12	50792846	LARP4	upstream-variant-2KB	C	T	25	66	64	0	20	88	0.625806	0.907407	0.183696	3.903e-07	0.00044697
rs9291218	4	42490680	ATP8A1	intron-variant	A	C	32	72	50	66	35	9	0.558442	0.240909	0.183239	3.28975e-07	0.00044697
rs396387	5	169260680	DOCK2	intron-variant	T	C	19	72	65	45	58	7	0.647436	0.327273	0.182434	3.80923e-07	0.00044697
rs7932687	11	8088757	TUB	intron-variant	C	A	37	74	45	3	31	76	0.525641	0.831818	0.183629	1.58492e-07	0.00044697
rs6901900	6	132012886	ENPP3	intron-variant	T	G	27	83	46	3	25	82	0.560897	0.859091	0.182905	4.28445e-07	0.00044697
rs4801676	19	56626448	ZNF787	intron-variant	A	C	32	76	47	61	47	2	0.548387	0.231818	0.183198	2.97076e-07	0.00044697
rs4078519	1	154528086	UBE2Q1	intron-variant	T	C	10	49	97	33	49	27	0.778846	0.472477	0.18393	4.0736e-07	0.00044697
rs10070460	5	32122596	-	-	A	G	0	5	151	5	34	70	0.983974	0.798165	0.182837	1.6134e-07	0.00044697
rs6075416	20	18733678	DTD1	intron-variant	A	G	1	42	113	20	52	37	0.858974	0.577982	0.183836	4.43569e-07	0.00044697
rs549630	11	57168706	-	-	G	A	22	68	64	51	47	11	0.636364	0.316514	0.181938	5.56526e-07	0.000546613
rs688881	5	169253781	DOCK2	intron-variant	G	A	16	72	67	46	52	12	0.664516	0.345455	0.181825	3.90152e-07	0.000546613
rs6691918	1	92538104	-	-	A	G	1	31	124	15	51	44	0.894231	0.631818	0.181859	5.2651e-07	0.000546613
rs6988825	8	19472837	CSGALNACT1	intron-variant	C	A	7	70	79	35	57	17	0.730769	0.417431	0.182123	4.86626e-07	0.000546613
rs2066808	12	56737973	STAT2	intron-variant	G	A	11	57	88	37	50	23	0.746795	0.436364	0.181608	4.46783e-07	0.000546613
rs415232	16	13316427	SHISA9	intron-variant	A	G	12	63	79	38	53	17	0.717532	0.402778	0.18175	7.88657e-07	0.000546613
rs6478488	9	123675133	-	-	T	C	10	53	93	32	55	23	0.766026	0.459091	0.181636	4.67315e-07	0.000546613
rs17614025	4	148810260	ARHGAP10	intron-variant	G	A	14	65	77	0	10	100	0.701923	0.954545	0.181766	1.39381e-07	0.000546613
rs7201030	16	76523792	CNTNAP4	intron-variant	G	A	18	69	69	1	13	95	0.663462	0.931193	0.181922	4.13381e-07	0.000546613
rs9621578	22	33258015	SYN3,TIMP3	intron-variant,utr-variant-3-prime	C	T	1	23	132	10	52	48	0.919872	0.672727	0.18215	4.76565e-07	0.000546613
rs13141078	4	105347031	-	-	C	T	33	65	58	1	26	83	0.580128	0.872727	0.181685	3.09575e-07	0.000546613
rs6757461	2	175300997	GPR155	reference,synonymous-codon	A	G	25	74	57	0	24	85	0.602564	0.889908	0.182327	4.27955e-07	0.000546613
rs6136143	20	17572757	DSTN	intron-variant	G	A	14	60	82	0	8	102	0.717949	0.963636	0.181519	1.88931e-07	0.000546613
rs4583488	2	105019591	-	-	A	G	10	59	87	36	52	22	0.746795	0.436364	0.181608	4.46783e-07	0.000546613
rs8071598	17	7729706	DNAH2	intron-variant	A	G	1	28	127	14	49	46	0.903846	0.646789	0.182271	5.82728e-07	0.000546613
rs4762323	12	97105796	-	-	G	A	11	61	84	0	6	104	0.733974	0.972727	0.181942	2.33325e-07	0.000546613
rs2730895	12	38971613	-	-	C	T	34	78	39	4	31	75	0.516556	0.822727	0.182195	6.73981e-07	0.000546613
rs12808387	11	8202838	-	-	C	T	19	55	82	0	10	100	0.701923	0.954545	0.181766	1.39381e-07	0.000546613
rs7714146	5	55217758	-	-	T	C	18	62	76	42	55	13	0.685897	0.368182	0.181711	5.27296e-07	0.000546613
rs10501802	11	92852897	-	-	A	G	24	84	48	59	45	6	0.576923	0.259091	0.181834	2.85583e-07	0.000546613
rs1514621	11	82081904	-	-	T	C	17	70	67	1	13	94	0.662338	0.930556	0.18215	2.18186e-07	0.000546613
rs531503	7	100377082	ZAN	missense,reference	C	T	13	59	84	35	59	16	0.727564	0.413636	0.182219	3.8326e-07	0.000546613
rs12535424	7	99053816	CPSF4	intron-variant	A	G	14	58	81	0	8	102	0.718954	0.963636	0.181442	3.21556e-07	0.00054946
rs10180515	2	136921703	-	-	T	A	13	63	80	41	50	19	0.714744	0.4	0.181423	4.39738e-07	0.00054946
rs727269	10	24593076	KIAA1217	intron-variant	C	A	27	75	54	3	21	86	0.586538	0.877273	0.181392	1.93678e-07	0.00054946
rs642761	7	99435739	CYP3A43	intron-variant	G	A	36	81	39	72	32	6	0.509615	0.2	0.180726	5.73091e-07	0.000606399
rs994011	4	94129968	GRID2	intron-variant	C	G	37	75	44	2	34	74	0.522436	0.827273	0.181312	4.11464e-07	0.000606399
rs9728153	1	85308524	LPAR3	intron-variant	G	T	2	17	137	7	53	50	0.932692	0.695455	0.181323	5.13172e-07	0.000606399
rs1889387	14	32345684	-	-	G	T	35	75	44	5	27	78	0.529221	0.831818	0.180388	5.51589e-07	0.000606399
rs10773745	12	130631389	-	-	T	C	29	79	48	66	34	10	0.560897	0.245455	0.180576	4.13552e-07	0.000606399
rs229213	14	30999606	-	-	A	G	8	64	83	34	57	19	0.741935	0.431818	0.180424	6.68983e-07	0.000606399
rs2247785	19	6392078	GTF2F1	intron-variant	A	G	20	87	48	2	22	84	0.590323	0.87963	0.180463	6.4505e-07	0.000606399
rs7558405	2	163123086	-	-	C	T	3	47	106	24	53	33	0.830128	0.540909	0.180914	6.03128e-07	0.000606399
rs1567049	4	126447482	-	-	C	T	5	54	97	29	53	28	0.794872	0.495455	0.180685	5.7672e-07	0.000606399
rs2625051	2	131512850	FAM123C	upstream-variant-2KB	C	T	21	59	75	1	12	97	0.674194	0.936364	0.180042	3.40967e-07	0.000606399
rs10792609	11	82057321	-	-	C	T	21	72	59	2	17	90	0.625	0.90367	0.18022	7.59511e-07	0.000606399
rs1851426	7	99382936	CYP3A4	upstream-variant-2KB	G	A	29	80	47	4	24	82	0.557692	0.854545	0.180331	4.42441e-07	0.000606399
rs17014118	4	89319296	HERC6	missense,reference	T	C	35	68	53	1	30	79	0.557692	0.854545	0.180331	4.42441e-07	0.000606399
rs4020771	7	78777397	MAGI2	intron-variant	C	T	18	68	70	0	15	95	0.666667	0.931818	0.180164	3.01275e-07	0.000606399
rs1045971	1	182798924	NPL	downstream-variant-500B	T	G	27	70	59	58	40	11	0.602564	0.284404	0.180672	5.72977e-07	0.000606399
rs795976	4	140800045	MAML3	intron-variant	G	A	14	75	66	48	47	15	0.667742	0.35	0.180609	6.0737e-07	0.000606399
rs1257200	2	135036696	MGAT5	intron-variant	A	C	22	86	44	3	23	82	0.572368	0.865741	0.180356	4.55849e-07	0.000606399
rs16937645	8	72453516	-	-	C	A	5	47	103	23	58	28	0.816129	0.522936	0.180427	7.58938e-07	0.000606399
rs10282706	7	99217424	ZNF498	reference,synonymous-codon	A	G	22	78	56	55	46	9	0.608974	0.290909	0.180419	3.99678e-07	0.000606399
rs7994488	13	31020087	-	-	G	A	0	36	120	14	56	40	0.884615	0.618182	0.180782	6.31957e-07	0.000606399
rs803139	5	132131024	-	-	C	T	9	76	69	0	11	98	0.694805	0.949541	0.180666	1.80623e-07	0.000606399
rs1875705	4	94142499	GRID2	intron-variant	A	G	37	73	46	2	33	75	0.528846	0.831818	0.180516	3.0368e-07	0.000606399
rs2271586	11	3659993	ART5	missense,reference	T	G	31	72	53	59	46	5	0.570513	0.254545	0.180303	4.76411e-07	0.000606399
rs8075710	17	78519122	RPTOR	upstream-variant-5KB	T	C	2	35	119	16	55	39	0.875	0.604545	0.180088	7.10851e-07	0.000606399
rs6547186	2	78333724	-	-	A	T	33	75	47	63	43	4	0.545161	0.231818	0.179979	5.69406e-07	0.000606399
rs10734629	11	8186677	RIC3	intron-variant	A	G	18	54	83	0	9	100	0.709677	0.958716	0.181052	4.77551e-07	0.000606399
rs7218180	17	44927975	WNT9B	upstream-variant-2KB	C	A	22	77	57	1	21	88	0.612179	0.895455	0.18083	2.11049e-07	0.000606399
rs4383191	17	70692820	SLC39A11	intron-variant	C	A	12	61	83	0	7	103	0.727564	0.968182	0.180135	1.32389e-07	0.000606399
rs2584771	18	46513612	-	-	T	C	19	63	74	47	47	16	0.676282	0.359091	0.180524	5.96222e-07	0.000606399
rs13426748	2	197897560	ANKRD44	intron-variant	G	A	16	80	60	49	51	10	0.641026	0.322727	0.180382	4.40117e-07	0.000606399
rs2299143	7	42053928	GLI3	intron-variant	T	C	10	60	86	0	5	105	0.74359	0.977273	0.180947	1.47767e-07	0.000606399
rs16889957	5	32592961	SUB1	intron-variant	A	G	4	54	98	23	58	24	0.801282	0.504762	0.180162	1.39068e-06	0.000606399
rs6716533	2	133869768	NCKAP5	intron-variant	C	T	30	83	42	65	39	5	0.53871	0.224771	0.1813	4.28652e-07	0.000606399
rs7671664	4	108102412	-	-	A	C	17	79	60	1	17	92	0.637821	0.913636	0.181363	1.92926e-07	0.000606399
rs4759318	12	54420098	HOXC4,HOXC6	intron-variant	T	C	18	83	55	0	22	88	0.61859	0.9	0.180854	3.86866e-07	0.000606399
rs9494565	6	137063271	MAP3K5	intron-variant	C	T	17	62	75	43	51	15	0.688312	0.37156	0.18086	7.61608e-07	0.000606399
rs2846691	11	128795054	-	-	A	G	31	83	42	2	32	76	0.535256	0.836364	0.179768	5.46583e-07	0.00061494
rs4423447	16	76521236	CNTNAP4	intron-variant	C	T	21	64	71	1	14	95	0.660256	0.927273	0.179567	6.78192e-07	0.00061494
rs7573381	2	78305622	-	-	G	A	21	66	68	48	49	12	0.651613	0.334862	0.178958	6.91591e-07	0.00061494
rs2876358	20	13672331	-	-	G	A	2	34	120	15	55	39	0.878205	0.610092	0.179499	9.20364e-07	0.00061494
rs11937958	4	73351177	ADAMTS3	intron-variant	T	C	7	47	102	28	52	30	0.804487	0.509091	0.179217	7.39398e-07	0.00061494
rs13283381	9	6503517	UHRF2	intron-variant	G	C	26	73	56	59	39	11	0.596774	0.279817	0.179661	5.57161e-07	0.00061494
rs7025182	9	123677625	-	-	C	G	9	48	95	29	56	25	0.782895	0.481818	0.179	1.07169e-06	0.00061494
rs16837911	1	161975975	OLFML2B	intron-variant	A	G	0	4	152	4	34	72	0.987179	0.809091	0.178782	2.07253e-07	0.00061494
rs4244150	1	197413628	CRB1	intron-variant	C	T	1	27	128	15	46	49	0.907051	0.654545	0.179182	7.88764e-07	0.00061494
rs6694228	1	182809835	DHX9	intron-variant	A	G	27	69	59	58	41	11	0.603226	0.286364	0.179361	6.27083e-07	0.00061494
rs1732513	12	127467126	-	-	G	A	23	72	61	55	43	12	0.621795	0.304545	0.179284	7.19865e-07	0.00061494
rs754133	12	54418920	HOXC4,HOXC6	intron-variant	A	G	18	83	55	0	22	87	0.61859	0.899083	0.179322	9.5136e-07	0.00061494
rs2424405	20	21741526	-	-	C	T	25	72	59	1	21	85	0.608974	0.892523	0.179123	1.32313e-06	0.00061494
rs10975583	9	6416844	UHRF2	intron-variant	C	T	30	65	59	59	41	10	0.594156	0.277273	0.179815	5.55291e-07	0.00061494
rs6810063	3	105363449	-	-	G	C	11	50	89	28	62	18	0.76	0.453704	0.17948	1.53682e-06	0.00061494
rs3097400	18	57358418	CCBE1	intron-variant	T	A	3	37	116	18	55	37	0.862179	0.586364	0.179689	7.34467e-07	0.00061494
rs10847189	12	123049746	KNTC1	intron-variant	T	G	9	60	80	0	6	103	0.738255	0.972477	0.179214	1.09779e-06	0.00061494
rs893024	4	148764252	ARHGAP10	intron-variant	A	G	34	76	46	65	40	5	0.538462	0.227273	0.178319	5.47021e-07	0.000660491
rs10758790	9	6431946	UHRF2	intron-variant	A	T	28	67	61	56	44	10	0.605769	0.290909	0.177124	7.32347e-07	0.000660491
rs10874660	1	103324532	-	-	A	C	33	78	45	5	26	79	0.538462	0.836364	0.176679	1.08237e-06	0.000660491
rs3180553	6	33036210	HLA-DPA1	intron-variant	T	G	20	79	57	52	48	9	0.61859	0.302752	0.177793	7.19702e-07	0.000660491
rs11912682	22	23625655	BCR	intron-variant	T	C	0	31	125	13	52	45	0.900641	0.645455	0.178048	9.69521e-07	0.000660491
rs773665	12	56717466	PAN2	intron-variant	C	T	11	58	87	36	51	22	0.74359	0.43578	0.178501	8.38245e-07	0.000660491
rs816599	10	547567	DIP2C	intron-variant	A	G	11	66	77	43	44	22	0.714286	0.40367	0.177129	1.18478e-06	0.000660491
rs4499396	2	9659610	ADAM17	intron-variant	A	T	35	82	36	2	36	67	0.503268	0.809524	0.178562	1.18778e-06	0.000660491
rs10758784	9	6415025	UHRF2	intron-variant	G	C	30	67	57	60	40	10	0.587662	0.272727	0.17808	9.85146e-07	0.000660491
rs10023057	4	148779548	ARHGAP10	intron-variant	C	G	13	60	83	38	53	19	0.724359	0.413636	0.178542	7.11302e-07	0.000660491
rs4909055	7	157875343	PTPRN2	intron-variant	A	G	15	69	72	0	13	97	0.682692	0.940909	0.178639	5.08126e-07	0.000660491
rs6496622	15	90638192	IDH2	intron-variant	C	T	11	64	81	39	51	20	0.724359	0.413636	0.178542	7.11302e-07	0.000660491
rs2734871	2	136869873	-	-	A	G	7	45	104	29	48	33	0.810897	0.518182	0.17835	8.84114e-07	0.000660491
rs7017495	8	28280338	-	-	T	C	5	42	108	25	46	35	0.832258	0.54717	0.178034	1.91485e-06	0.000660491
rs11156753	14	21372063	-	-	C	T	41	69	46	70	34	6	0.516026	0.209091	0.176644	6.52171e-07	0.000660491
rs10513484	9	130147606	GARNL3	intron-variant	A	G	24	62	70	1	16	93	0.647436	0.918182	0.178651	7.53397e-07	0.000660491
rs2687136	7	99325882	CYP3A7	intron-variant	C	T	20	71	60	48	53	8	0.63245	0.316514	0.177854	1.64829e-06	0.000660491
rs10097570	8	10548858	C8orf74	intron-variant	G	T	22	59	71	47	50	13	0.661184	0.345455	0.178212	1.02927e-06	0.000660491
rs6501437	17	69119972	-	-	G	C	17	59	77	1	9	97	0.696078	0.948598	0.177454	1.08289e-06	0.000660491
rs7594727	2	97489870	CNNM3	intron-variant	C	A	22	84	50	0	27	83	0.589744	0.877273	0.17833	3.82546e-07	0.000660491
rs2007798	14	21361621	-	-	T	C	40	72	44	71	33	6	0.512821	0.204545	0.178667	5.9389e-07	0.000660491
rs335245	8	18645308	PSD3	intron-variant	A	G	35	70	51	66	34	9	0.551282	0.238532	0.178464	6.1459e-07	0.000660491
rs10854216	20	37447919	PPP1R16B	intron-variant	A	G	20	76	60	2	17	91	0.628205	0.904545	0.177905	4.20844e-07	0.000660491
rs4954566	2	136901513	-	-	C	T	6	42	108	21	59	30	0.826923	0.540909	0.176592	1.23252e-06	0.000660491
rs9449628	6	84197019	-	-	T	C	33	77	44	5	26	78	0.535714	0.834862	0.177565	7.62607e-07	0.000660491
rs6678876	1	182759592	NPL	upstream-variant-2KB	T	G	27	72	57	60	38	12	0.596154	0.281818	0.176938	7.01882e-07	0.000660491
rs9469341	6	33035877	HLA-DPA1	intron-variant	G	A	20	78	57	52	49	9	0.619355	0.304545	0.176771	7.90712e-07	0.000660491
rs4853378	2	78483687	-	-	T	A	9	56	89	33	54	23	0.75974	0.454545	0.178484	8.93329e-07	0.000660491
rs1415471	9	16656653	BNC2	intron-variant	C	T	22	80	52	3	20	87	0.597403	0.881818	0.177238	1.29748e-06	0.000660491
rs13422028	2	200534196	-	-	C	T	39	71	46	67	39	4	0.522436	0.213636	0.177794	7.71574e-07	0.000660491
rs2341399	3	196247440	-	-	C	G	9	59	88	30	56	19	0.753205	0.447619	0.178239	1.79918e-06	0.000660491
rs10868791	9	91154126	NXNL2	intron-variant	A	G	15	59	82	0	9	101	0.714744	0.959091	0.177044	2.33097e-07	0.000660491
rs3739151	2	175293638	SCRN3	utr-variant-3-prime	T	C	25	74	57	0	25	85	0.602564	0.886364	0.17793	4.11345e-07	0.000660491
rs7029459	9	98545027	-	-	G	T	13	70	73	1	10	99	0.692308	0.945455	0.176537	4.37628e-07	0.000660491
rs1642036	12	109569068	-	-	G	A	3	52	101	25	55	30	0.814103	0.522727	0.17795	9.16942e-07	0.000660491
rs10183411	2	40783641	-	-	C	T	24	87	45	2	27	81	0.567308	0.859091	0.176754	5.78801e-07	0.000660491
rs4903612	14	78043929	SPTLC2	intron-variant	G	A	0	16	140	5	50	55	0.948718	0.727273	0.178354	7.37291e-07	0.000660491
rs9990723	4	159454279	RXFP1	intron-variant	A	G	22	59	75	46	50	14	0.669872	0.354545	0.178247	7.09535e-07	0.000660491
rs3797567	5	115223035	AP3S1	intron-variant	C	G	11	57	88	34	54	21	0.746795	0.440367	0.177644	1.08319e-06	0.000660491
rs11686691	2	84528756	-	-	T	C	23	72	61	0	22	88	0.621795	0.9	0.177808	7.9489e-07	0.000660491
rs6711921	2	122273073	CLASP1	intron-variant	A	G	14	61	80	41	46	20	0.712903	0.401869	0.177515	1.56018e-06	0.000660491
rs2423328	20	7894061	HAO1	intron-variant	G	A	25	72	59	2	20	88	0.608974	0.890909	0.177824	7.62602e-07	0.000660491
rs17478082	18	8205596	PTPRM	intron-variant	G	T	16	54	81	0	9	101	0.715232	0.959091	0.177972	2.57621e-07	0.000660491
rs1170327	9	113547476	MUSK	intron-variant	A	G	20	65	69	44	55	10	0.659091	0.344037	0.177445	1.07621e-06	0.000660491
rs2371494	12	56728000	PAN2	upstream-variant-2KB	A	G	11	55	89	36	49	24	0.751613	0.444954	0.178634	9.59931e-07	0.000660491
rs10149558	14	30180340	PRKD1	intron-variant	C	T	17	67	72	0	14	96	0.676282	0.936364	0.177834	2.77599e-07	0.000660491
rs4742201	9	6430502	UHRF2	intron-variant	T	C	23	64	69	52	43	15	0.647436	0.331818	0.17771	7.69628e-07	0.000660491
rs942050	1	197401180	CRB1	intron-variant	G	A	1	27	128	14	47	48	0.907051	0.655963	0.178002	1.13354e-06	0.000660491
rs1431409	18	66724419	-	-	T	C	21	72	63	51	48	11	0.634615	0.318182	0.178382	7.46453e-07	0.000660491
rs11745	2	175294610	-	-	T	C	25	74	57	0	25	85	0.602564	0.886364	0.17793	4.11345e-07	0.000660491
rs3739654	9	6468447	UHRF2	intron-variant	G	A	27	70	57	58	42	10	0.597403	0.281818	0.178271	1.07872e-06	0.000660491
rs11166028	1	92519197	EPHX4	intron-variant	T	C	0	1	155	2	32	76	0.996795	0.836364	0.177223	7.04359e-08	0.000660491
rs2967683	19	8785951	-	-	C	T	5	55	96	28	55	27	0.791667	0.495455	0.176646	1.12161e-06	0.000660491
rs2686228	1	241374115	RGS7	intron-variant	G	A	4	47	105	27	48	35	0.823718	0.536364	0.176895	1.09847e-06	0.000660491
rs6926551	6	167106094	RPS6KA2	intron-variant	T	C	17	78	59	54	40	15	0.636364	0.321101	0.177148	1.1195e-06	0.000660491
rs7558702	2	115946323	DPP10	intron-variant	A	G	2	45	108	22	52	36	0.841935	0.563636	0.173911	1.97677e-06	0.000686113
rs4395261	2	197976089	ANKRD44	intron-variant	A	G	22	81	53	2	21	84	0.599359	0.883178	0.176032	7.32542e-07	0.000686113
rs7580771	2	101428119	-	-	T	G	38	76	42	68	38	4	0.512821	0.209091	0.173519	1.22268e-06	0.000686113
rs2250072	15	48384907	-	-	A	G	18	77	61	1	18	91	0.637821	0.909091	0.175044	1.63424e-06	0.000686113
rs1444856	15	95776100	-	-	A	G	2	43	111	21	52	37	0.849359	0.572727	0.175204	1.50203e-06	0.000686113
rs1361357	1	238071778	-	-	G	A	41	70	45	67	40	3	0.512821	0.209091	0.173519	1.22268e-06	0.000686113
rs1978842	2	86226539	-	-	C	T	32	88	36	68	38	4	0.512821	0.209091	0.173519	1.22268e-06	0.000686113
rs554362	20	902002	-	-	A	G	34	81	41	3	33	73	0.522436	0.821101	0.173859	1.5979e-06	0.000686113
rs4837479	9	132940007	NCS1	intron-variant	T	C	32	76	48	60	47	3	0.551282	0.240909	0.175969	7.39924e-07	0.000686113
rs7593405	2	78328532	-	-	T	C	34	75	47	63	43	4	0.541667	0.231818	0.176449	1.21374e-06	0.000686113
rs7039873	9	132921337	-	-	T	C	2	23	131	11	51	48	0.913462	0.668182	0.175741	1.35565e-06	0.000686113
rs7762879	6	131991532	ENPP3	intron-variant	T	G	5	38	113	15	65	30	0.846154	0.568182	0.17532	1.51247e-06	0.000686113
rs16978166	17	72673549	RAB37	intron-variant	A	G	8	53	95	30	53	26	0.778846	0.481651	0.174696	1.70457e-06	0.000686113
rs9322846	14	30177166	PRKD1	intron-variant	T	C	18	66	72	0	15	95	0.673077	0.931818	0.174117	1.32899e-06	0.000686113
rs13425498	2	78352550	-	-	T	C	22	70	64	50	49	11	0.634615	0.322727	0.173668	1.49026e-06	0.000686113
rs17256082	2	175292364	-	-	C	T	23	76	56	0	24	83	0.606452	0.88785	0.175548	1.02226e-06	0.000686113
rs6862824	5	141309385	KIAA0141	intron-variant	A	G	2	35	119	14	58	38	0.875	0.609091	0.175412	1.48889e-06	0.000686113
rs261024	5	169294776	DOCK2,FAM196B	intron-variant	G	C	12	57	87	35	54	21	0.740385	0.436364	0.17412	1.57495e-06	0.000686113
rs10767949	11	32571594	-	-	G	A	34	84	38	68	38	4	0.512821	0.209091	0.173519	1.22268e-06	0.000686113
rs1051334	12	71523134	TSPAN8	missense,reference	C	A	21	75	59	2	18	89	0.622581	0.899083	0.175722	1.3577e-06	0.000686113
rs846323	7	42078947	GLI3	intron-variant	A	G	14	69	72	0	13	97	0.687097	0.940909	0.174727	6.34068e-07	0.000686113
rs9624074	22	23625330	BCR	intron-variant	T	G	7	54	95	29	55	26	0.782051	0.486364	0.173813	1.71337e-06	0.000686113
rs11767822	7	121606698	PTPRZ1	intron-variant	T	C	12	71	72	0	12	97	0.693548	0.944954	0.174469	7.99466e-07	0.000686113
rs2045819	1	103400314	COL11A1	intron-variant	C	T	40	72	44	6	29	75	0.512821	0.813636	0.174619	1.20426e-06	0.000686113
rs6519426	22	23614436	BCR	intron-variant	A	G	0	19	137	8	47	55	0.939103	0.713636	0.173983	1.62464e-06	0.000686113
rs9400289	6	109847992	AKD1	intron-variant	G	A	7	56	93	30	55	25	0.775641	0.477273	0.175053	1.60662e-06	0.000686113
rs4789092	17	72691631	CD300LF,RAB37	intron-variant	G	T	6	50	100	27	54	29	0.801282	0.509091	0.175118	1.44501e-06	0.000686113
rs7740541	6	131987353	ENPP3	intron-variant	G	A	5	38	113	16	63	31	0.846154	0.568182	0.17532	1.51247e-06	0.000686113
rs1458047	5	32588433	SUB1	intron-variant	T	C	2	24	130	9	56	45	0.910256	0.663636	0.175047	1.53318e-06	0.000686113
rs901530	2	62818267	-	-	G	C	18	72	65	1	16	93	0.651613	0.918182	0.174908	1.01577e-06	0.000686113
rs7109100	11	32112143	RCN1	upstream-variant-2KB	G	T	13	49	94	30	59	21	0.759615	0.459091	0.173947	1.69419e-06	0.000686113
rs901303	2	163416447	KCNH7	intron-variant	G	A	27	82	47	4	24	82	0.564103	0.854545	0.174197	1.75587e-06	0.000686113
rs4687309	3	191989376	FGF12	intron-variant	C	T	23	63	70	53	40	17	0.650641	0.336364	0.176406	8.54968e-07	0.000686113
rs9384713	6	109879241	AKD1	intron-variant	G	T	28	71	57	57	44	9	0.592949	0.281818	0.173688	1.28292e-06	0.000686113
rs7394561	11	8122234	TUB	intron-variant	G	A	8	59	89	33	52	24	0.759615	0.458716	0.174407	1.71638e-06	0.000686113
rs2273616	20	17585552	DSTN	intron-variant	A	G	13	56	81	0	8	100	0.726667	0.962963	0.173055	1.24915e-06	0.000686113
rs4841471	8	10852164	XKR6	intron-variant	G	A	11	69	76	0	10	100	0.708333	0.954545	0.175734	6.52482e-07	0.000686113
rs7571032	2	78330028	-	-	G	A	12	53	90	37	46	26	0.751613	0.449541	0.174037	1.94151e-06	0.000686113
rs6435156	2	203425475	BMPR2	utr-variant-3-prime	T	C	10	57	88	33	54	22	0.751613	0.449541	0.174037	1.94151e-06	0.000686113
rs4980785	11	69234494	-	-	C	T	33	74	49	2	30	78	0.551282	0.845455	0.17534	1.39943e-06	0.000686113
rs1780324	1	21821757	-	-	A	G	43	66	47	68	35	5	0.512821	0.208333	0.174082	1.91318e-06	0.000686113
rs1437983	2	78331719	-	-	G	C	34	75	47	63	43	4	0.541667	0.231818	0.176449	1.21374e-06	0.000686113
rs1539824	18	33736180	ELP2	intron-variant	G	A	21	75	60	2	18	90	0.625	0.9	0.174774	1.62677e-06	0.000686113
rs6715785	2	136910273	-	-	G	A	6	42	108	20	60	29	0.826923	0.541284	0.176382	1.40878e-06	0.000686113
rs7184015	15	91274575	BLM	intron-variant	T	G	30	77	49	63	39	8	0.560897	0.25	0.175613	8.5655e-07	0.000686113
rs10494551	1	182832591	DHX9	intron-variant	A	G	27	70	59	58	40	12	0.602564	0.290909	0.173854	1.34932e-06	0.000686113
rs11772482	7	42035623	GLI3	intron-variant	T	C	34	75	47	3	30	77	0.541667	0.836364	0.173606	8.49349e-07	0.000686113
rs3097399	18	57358629	CCBE1	intron-variant	A	T	3	37	116	18	54	38	0.862179	0.590909	0.175044	1.63424e-06	0.000686113
rs13123893	4	40393828	-	-	A	G	13	65	78	0	10	100	0.708333	0.954545	0.175734	6.52482e-07	0.000686113
rs16998960	22	23614008	BCR	intron-variant	T	A	0	19	137	8	47	55	0.939103	0.713636	0.173983	1.62464e-06	0.000686113
rs2461610	7	99397218	-	-	A	G	31	80	45	5	25	80	0.544872	0.840909	0.175986	7.51048e-07	0.000686113
rs4776602	15	72846354	ARIH1	intron-variant	A	G	30	72	53	1	28	80	0.574194	0.862385	0.174202	1.76658e-06	0.000686113
rs10930663	2	175297360	GPR155	utr-variant-3-prime	A	G	25	74	57	0	25	82	0.602564	0.883178	0.173004	1.45194e-06	0.000686113
rs161538	5	32123977	-	-	C	T	0	6	150	5	34	70	0.980769	0.798165	0.174092	8.69785e-07	0.000686113
rs7496556	15	72893022	-	-	G	C	19	62	75	1	12	96	0.679487	0.93578	0.173595	1.71589e-06	0.000686113
rs13007861	2	171022073	-	-	A	C	2	29	124	13	53	43	0.893548	0.637615	0.17479	2.00724e-06	0.000686113
rs1834640	15	48392165	-	-	A	G	14	74	68	1	13	96	0.673077	0.931818	0.174117	1.32899e-06	0.000686113
rs4082812	15	45204954	-	-	C	T	27	66	62	55	41	12	0.612903	0.300926	0.173815	1.93147e-06	0.000686113
rs2823009	21	16399980	NRIP1	intron-variant	G	A	36	83	37	4	35	71	0.503205	0.804545	0.17345	1.65417e-06	0.000686113
rs6731238	2	197122493	HECW2	intron-variant	G	T	24	65	67	2	16	92	0.637821	0.909091	0.175044	1.63424e-06	0.000686113
rs6726060	2	78680056	-	-	T	C	19	65	70	1	14	95	0.665584	0.927273	0.174971	5.68922e-07	0.000686113
rs11885134	2	69251810	ANTXR1	intron-variant	A	G	29	74	52	0	30	80	0.574194	0.863636	0.175994	8.4398e-07	0.000686113
rs4621214	2	132881416	-	-	T	C	20	79	56	53	47	10	0.616129	0.304545	0.173452	1.43437e-06	0.000686113
rs7554927	1	182766498	NPL	intron-variant	T	G	27	70	59	58	40	12	0.602564	0.290909	0.173854	1.34932e-06	0.000686113
rs5770651	22	50077531	-	-	A	G	30	83	42	3	29	74	0.53871	0.834906	0.174031	2.3201e-06	0.000686113
rs2373571	12	102335627	-	-	T	C	0	15	139	6	46	58	0.951299	0.736364	0.173102	1.81847e-06	0.000686113
rs6587074	17	19271065	-	-	A	C	1	20	134	6	55	49	0.929032	0.695455	0.174224	1.71534e-06	0.000686113
rs9382044	6	51732628	PKHD1	intron-variant	A	G	4	48	103	27	47	34	0.819355	0.532407	0.175287	2.0071e-06	0.000686113
rs10402423	19	1546180	-	-	A	G	8	52	96	31	51	28	0.782051	0.486364	0.173813	1.71337e-06	0.000686113
rs8010881	14	51552586	TRIM9	intron-variant	T	C	30	85	41	64	42	4	0.535256	0.227273	0.175158	1.02881e-06	0.000686113
rs3860070	4	39420869	KLB	intron-variant	C	T	18	68	70	1	14	95	0.666667	0.927273	0.17352	7.21304e-07	0.000686113
rs2163477	18	66723240	-	-	G	A	20	72	64	49	50	11	0.641026	0.327273	0.175664	1.38789e-06	0.000686113
rs7213201	17	78456708	-	-	A	C	5	57	94	29	54	27	0.785256	0.490909	0.173223	2.14163e-06	0.000686113
rs12478385	2	47340890	C2orf61	intron-variant	G	T	21	64	71	1	15	94	0.660256	0.922727	0.173016	1.53569e-06	0.000686113
rs7573663	2	78313046	-	-	A	C	9	49	95	26	56	23	0.781046	0.485714	0.173486	4.59537e-06	0.000686113
rs6994269	8	16932100	EFHA2	intron-variant	A	G	3	35	118	19	49	41	0.86859	0.600917	0.17445	2.03968e-06	0.000686113
rs7592248	2	200154449	SATB2	intron-variant	G	A	12	68	76	39	55	16	0.705128	0.395455	0.175234	1.47323e-06	0.000686113
rs846272	7	42036345	GLI3	intron-variant	G	A	24	80	51	1	26	83	0.587097	0.872727	0.175187	9.64343e-07	0.000686113
rs1326608	6	51709404	PKHD1	intron-variant	C	T	3	47	105	25	49	35	0.829032	0.545872	0.17445	2.05807e-06	0.000686113
rs10758259	9	34392908	C9orf24	intron-variant	G	A	10	51	95	31	54	25	0.772436	0.472727	0.175703	1.25305e-06	0.000686113
rs4686730	3	185805993	ETV5	intron-variant	T	C	12	66	77	43	46	21	0.709677	0.4	0.175676	1.35727e-06	0.000686113
rs3739150	2	175289144	-	-	A	C	25	73	58	0	25	85	0.605769	0.886364	0.174889	8.21399e-07	0.000686113
rs10026108	4	40379061	-	-	G	T	30	80	44	0	34	72	0.545455	0.839623	0.173316	3.72431e-06	0.000686113
rs1051388	14	61745417	TMEM30B	utr-variant-3-prime	G	A	14	58	84	0	8	102	0.724359	0.963636	0.175501	9.04568e-07	0.000686113
rs392671	5	169266257	DOCK2	intron-variant	C	G	19	73	59	47	56	7	0.63245	0.318182	0.176154	1.89968e-06	0.000686113
rs2295083	6	151225565	MTHFD1L	intron-variant	A	G	0	31	124	11	55	43	0.9	0.646789	0.17567	1.75385e-06	0.000686113
rs4824055	22	49928018	-	-	C	T	7	61	88	0	4	106	0.759615	0.981818	0.17422	4.42333e-07	0.000686113
rs4888152	16	73402330	-	-	C	T	18	62	76	42	52	15	0.685897	0.376147	0.173611	1.84672e-06	0.000686113
rs10150646	14	45365089	C14orf28	upstream-variant-2KB	T	G	35	75	44	3	32	75	0.529221	0.827273	0.174977	1.14956e-06	0.000686113
rs4315324	16	48665975	-	-	A	G	33	74	49	3	28	79	0.551282	0.845455	0.17534	1.39943e-06	0.000686113
rs2648714	10	93053698	-	-	A	G	28	76	51	2	26	82	0.574194	0.863636	0.175994	8.4398e-07	0.000686113
rs2198034	2	200554331	-	-	G	T	41	71	44	68	39	3	0.509615	0.204545	0.175537	1.14496e-06	0.000686113
rs10911155	1	182855698	DHX9	intron-variant	G	A	27	70	59	58	40	12	0.602564	0.290909	0.173854	1.34932e-06	0.000686113
rs953387	2	136907170	-	-	A	C	6	41	109	20	60	30	0.830128	0.545455	0.176314	1.24195e-06	0.000686113
rs6818371	4	148799672	ARHGAP10	intron-variant	C	T	14	63	79	39	53	17	0.708333	0.399083	0.175177	1.42787e-06	0.000686113
rs11131604	4	66469440	EPHA5	intron-variant	C	T	36	78	40	5	31	74	0.512987	0.813636	0.174656	9.63768e-07	0.000686113
rs7593620	2	78328689	-	-	T	C	11	54	90	37	45	27	0.754839	0.454128	0.173254	2.60016e-06	0.000686113
rs9483321	6	132011994	ENPP3	intron-variant	T	A	25	83	47	3	25	82	0.570968	0.859091	0.173404	9.45414e-07	0.000686113
rs7575425	2	15627561	NBAS	intron-variant	T	C	0	5	151	5	33	72	0.983974	0.804545	0.174939	5.12052e-07	0.000686113
rs1437982	2	78361627	-	-	T	C	20	70	66	47	52	11	0.647436	0.336364	0.173031	1.55544e-06	0.000686113
rs12818936	12	71518009	-	-	C	T	17	79	60	1	18	91	0.637821	0.909091	0.175044	1.63424e-06	0.000686113
rs740867	19	57195149	-	-	A	G	21	65	68	46	52	11	0.652597	0.33945	0.175267	1.93776e-06	0.000686113
rs520100	11	102377269	-	-	A	G	1	24	130	15	41	53	0.916129	0.674312	0.173962	2.23694e-06	0.000686113
rs16846499	2	163114535	-	-	A	T	3	45	108	22	54	34	0.836538	0.554545	0.175836	1.39184e-06	0.000686113
rs9303285	17	38500914	-	-	C	T	18	68	70	46	50	14	0.666667	0.354545	0.174807	1.31759e-06	0.000686113
rs7633010	3	191990575	FGF12	intron-variant	G	T	23	63	70	52	40	17	0.650641	0.33945	0.173217	2.24054e-06	0.000686113
rs3821400	3	194152728	ATP13A3	intron-variant	A	G	1	39	116	20	46	42	0.86859	0.601852	0.173725	2.61122e-06	0.000686113
rs9400310	6	109965474	AKD1	intron-variant	G	A	29	70	57	57	42	9	0.589744	0.277778	0.174576	1.73024e-06	0.000686113
rs6710083	2	192772592	-	-	G	T	32	76	48	0	34	76	0.551282	0.845455	0.17534	1.39943e-06	0.000686113
rs1431338	4	141359683	-	-	C	G	2	35	118	15	56	39	0.874194	0.609091	0.174011	1.92643e-06	0.000686113
rs6538998	12	101993580	MYBPC1	intron-variant	T	C	24	69	63	52	47	11	0.625	0.313636	0.173114	1.52193e-06	0.000686113
rs17015356	2	78694946	-	-	A	G	19	66	70	1	14	94	0.664516	0.926606	0.174459	6.23227e-07	0.000686113
rs2280067	12	121768248	ANAPC5	intron-variant	T	C	25	82	49	2	26	82	0.576923	0.863636	0.173256	2.1357e-06	0.000686113
rs982874	6	51735261	PKHD1	intron-variant	T	G	3	48	104	25	49	34	0.825806	0.541667	0.174533	2.32351e-06	0.000686113
rs10138222	14	36066989	RALGAPA1	intron-variant	T	C	41	70	45	68	38	4	0.512821	0.209091	0.173519	1.22268e-06	0.000686113
rs6433637	2	150087241	-	-	T	G	3	53	100	25	55	30	0.810897	0.522727	0.173786	1.80338e-06	0.000686113
rs10930046	2	163137983	IFIH1	missense,reference	C	T	3	47	106	23	54	33	0.830128	0.545455	0.176314	1.24195e-06	0.000686113
rs17485833	2	47446888	-	-	C	T	26	65	63	2	19	89	0.62013	0.895455	0.17364	1.51057e-06	0.000686113
rs10475299	5	5461233	KIAA0947	missense,reference	G	A	0	14	142	7	42	60	0.955128	0.743119	0.174854	1.46284e-06	0.000686113
rs4401340	3	111428766	PLCXD2	intron-variant	A	G	36	74	45	5	29	76	0.529032	0.822727	0.169717	2.73637e-06	0.000817073
rs1531162	15	75111984	LMAN1L	intron-variant	T	C	5	32	119	21	45	43	0.865385	0.600917	0.169746	4.35873e-06	0.000817073
rs4507728	8	10851455	XKR6	intron-variant	A	G	16	64	75	0	13	97	0.690323	0.940909	0.171695	1.33096e-06	0.000817073
rs6723042	2	75710803	-	-	A	G	1	26	129	10	53	47	0.910256	0.668182	0.170282	3.27055e-06	0.000817073
rs2061080	2	84534978	-	-	C	T	23	72	61	0	23	87	0.621795	0.895455	0.171721	1.72458e-06	0.000817073
rs2631686	10	93053537	-	-	T	C	27	77	52	2	26	82	0.580128	0.863636	0.170221	1.47881e-06	0.000817073
rs4916858	5	90601290	-	-	T	C	13	51	92	0	5	105	0.753205	0.977273	0.171981	1.63815e-06	0.000817073
rs7620601	3	112371578	-	-	C	T	14	56	86	0	8	102	0.730769	0.963636	0.169508	8.08465e-07	0.000817073
rs778188	2	137594925	-	-	G	A	29	73	54	1	28	81	0.580128	0.863636	0.170221	1.47881e-06	0.000817073
rs11125928	2	62794350	-	-	A	G	17	76	63	0	19	91	0.647436	0.913636	0.172273	1.67627e-06	0.000817073
rs2224550	6	110051141	FIG4	intron-variant	T	G	30	79	47	2	30	78	0.554487	0.845455	0.172282	1.05353e-06	0.000817073
rs699491	7	42084273	GLI3	intron-variant	T	G	17	67	72	1	13	96	0.676282	0.931818	0.171107	2.76927e-06	0.000817073
rs6717888	2	78677914	-	-	T	C	18	67	71	1	14	95	0.669872	0.927273	0.17051	1.48708e-06	0.000817073
rs2296744	6	33740382	LEMD2	utr-variant-3-prime	A	G	18	66	69	0	16	93	0.666667	0.926606	0.172865	1.01552e-06	0.000817073
rs7240426	18	70197371	-	-	C	T	31	69	55	1	28	81	0.577419	0.863636	0.172925	1.66426e-06	0.000817073
rs547281	17	27839029	TAOK1	intron-variant	G	A	0	9	147	7	35	68	0.971154	0.777273	0.172769	1.26671e-06	0.000817073
rs10502506	18	25576002	CDH2	intron-variant	T	C	13	78	65	0	16	93	0.666667	0.926606	0.172226	1.98564e-06	0.000817073
rs4238104	12	50847810	LARP4	intron-variant	G	A	26	66	64	2	19	88	0.621795	0.894495	0.170181	4.08552e-06	0.000817073
rs7245514	19	6363493	CLPP	intron-variant	T	C	24	70	62	1	21	88	0.621795	0.895455	0.171721	1.72458e-06	0.000817073
rs10219371	11	10701424	MRVI1	intron-variant	C	T	4	52	99	23	57	27	0.806452	0.518692	0.172409	3.92953e-06	0.000817073
rs901073	12	56629276	SLC39A5	intron-variant	A	C	10	55	90	33	53	24	0.758065	0.459091	0.172033	2.73319e-06	0.000817073
rs3750161	7	47317046	TNS3	utr-variant-3-prime	C	T	1	34	121	16	50	44	0.884615	0.627273	0.171396	2.79533e-06	0.000817073
rs10833411	11	20931291	NELL1	intron-variant	T	C	13	68	75	0	12	98	0.698718	0.945455	0.170521	1.96302e-06	0.000817073
rs1872788	2	62817678	-	-	G	A	18	72	66	1	16	93	0.653846	0.918182	0.172602	8.39406e-07	0.000817073
rs237888	3	8797095	OXTR	intron-variant	C	T	1	37	118	15	55	40	0.875	0.613636	0.170761	3.09609e-06	0.000817073
rs4771644	13	110413817	IRS2	intron-variant	A	G	29	73	54	4	22	84	0.580128	0.863636	0.170221	1.47881e-06	0.000817073
rs9865782	3	113652774	GRAMD1C	intron-variant	G	A	22	63	71	1	16	93	0.657051	0.918182	0.169594	1.70765e-06	0.000817073
rs7572313	2	89080394	-	-	A	C	0	32	124	15	46	47	0.897436	0.648148	0.170594	4.37233e-06	0.000817073
rs4764852	12	102335130	-	-	A	G	0	16	140	6	46	57	0.948718	0.733945	0.171485	2.6994e-06	0.000817073
rs11688574	2	198012407	ANKRD44	intron-variant	T	G	22	80	54	2	22	85	0.602564	0.880734	0.170379	1.98531e-06	0.000817073
rs11790577	9	34397545	C9orf24	reference,synonymous-codon	A	G	36	69	51	63	41	6	0.548077	0.240909	0.172801	1.35987e-06	0.000817073
rs11994746	8	10549767	C8orf74	intron-variant	G	A	22	62	72	47	49	14	0.660256	0.35	0.172618	1.60409e-06	0.000817073
rs7126554	11	82066388	-	-	T	C	17	70	69	1	14	94	0.666667	0.926606	0.172226	1.98564e-06	0.000817073
rs16992136	4	36350375	-	-	G	A	13	72	71	42	53	15	0.685897	0.377273	0.172463	2.04279e-06	0.000817073
rs9687580	5	179580169	RASGEF1C	intron-variant	C	T	21	71	64	49	50	11	0.637821	0.327273	0.172319	1.64534e-06	0.000817073
rs2439568	2	135209142	-	-	G	A	13	73	70	40	55	13	0.682692	0.375	0.171305	3.09299e-06	0.000817073
rs156109	5	131626611	-	-	T	C	13	68	75	38	55	15	0.698718	0.393519	0.17016	4.33945e-06	0.000817073
rs11166066	1	92535515	-	-	C	T	0	1	155	2	31	77	0.996795	0.840909	0.172017	1.83837e-07	0.000817073
rs12085319	1	11029478	C1orf127	intron-variant	G	T	12	53	91	0	5	105	0.753205	0.977273	0.171981	1.63815e-06	0.000817073
rs2282816	6	15503575	JARID2	intron-variant	C	T	0	2	150	6	25	78	0.993421	0.830275	0.171943	4.7433e-07	0.000817073
rs10043338	5	170305776	RANBP17	intron-variant	T	C	8	48	98	25	59	25	0.792208	0.5	0.172687	2.82542e-06	0.000817073
rs10987613	9	130125184	GARNL3	intron-variant	A	G	25	63	67	1	19	89	0.635484	0.90367	0.169745	2.98473e-06	0.000817073
rs7717650	5	32570944	-	-	T	C	0	20	136	7	50	53	0.935897	0.709091	0.172728	2.03044e-06	0.000817073
rs7143656	14	78065539	SPTLC2	intron-variant	T	A	1	17	137	5	53	52	0.93871	0.713636	0.172932	2.01557e-06	0.000817073
rs17842958	12	103361022	-	-	G	A	4	44	108	23	52	35	0.833333	0.554545	0.171489	2.86162e-06	0.000817073
rs3819942	1	74823548	TNNI3K	intron-variant	A	G	19	80	57	1	21	87	0.621795	0.894495	0.170181	4.08552e-06	0.000817073
rs2168518	15	75081078	CSK	intron-variant	A	G	13	51	92	0	5	104	0.753205	0.977064	0.171152	1.17068e-06	0.000817073
rs12507496	4	94125424	GRID2	intron-variant	G	A	39	73	42	3	36	70	0.50974	0.807339	0.17037	4.34404e-06	0.000817073
rs7106522	11	36488446	-	-	T	G	40	66	50	1	36	73	0.532051	0.827273	0.172043	1.24871e-06	0.000817073
rs4784364	16	54362788	-	-	T	C	11	67	78	1	8	101	0.714744	0.954545	0.169729	2.98357e-06	0.000817073
rs13389745	2	65298657	CEP68	missense,reference	G	A	3	20	133	15	39	53	0.916667	0.67757	0.17236	3.83969e-06	0.000817073
rs12655334	5	32573223	-	-	G	C	0	20	136	7	50	53	0.935897	0.709091	0.172728	2.03044e-06	0.000817073
rs1378942	15	75077367	CSK	intron-variant	A	C	13	51	92	0	5	105	0.753205	0.977273	0.171981	1.63815e-06	0.000817073
rs926026	19	35967424	-	-	G	A	25	81	50	54	52	4	0.580128	0.272727	0.170429	2.18549e-06	0.000817073
rs11893720	2	150102442	-	-	C	T	7	62	83	32	57	21	0.75	0.45	0.171396	3.30163e-06	0.000817073
rs11695997	2	112231543	-	-	A	G	1	30	121	18	43	49	0.894737	0.640909	0.172346	2.95181e-06	0.000817073
rs2289850	5	156753284	CYFIP2	intron-variant	C	T	2	25	129	13	48	49	0.907051	0.663636	0.169662	3.66583e-06	0.000817073
rs6679583	1	182777405	NPL	intron-variant	G	A	27	70	58	58	40	12	0.6	0.290909	0.171279	2.34616e-06	0.000817073
rs2064864	20	57833662	ZNF831	utr-variant-3-prime	A	G	18	65	73	42	54	13	0.676282	0.366972	0.172492	2.10632e-06	0.000817073
rs7980382	12	111465104	-	-	T	C	2	22	132	13	45	52	0.916667	0.677273	0.171699	2.59055e-06	0.000817073
rs17160138	5	106878464	EFNA5	intron-variant	G	A	1	8	147	9	32	69	0.967949	0.772727	0.170232	2.09261e-06	0.000817073
rs9374097	6	109870377	AKD1	intron-variant	A	C	29	70	57	57	44	9	0.589744	0.281818	0.170461	2.35776e-06	0.000817073
rs6706169	2	166281132	-	-	A	G	3	39	112	20	52	38	0.853896	0.581818	0.17207	2.87729e-06	0.000817073
rs9487172	6	109945747	AKD1	intron-variant	T	G	26	69	58	54	43	10	0.604575	0.294393	0.172127	2.89485e-06	0.000817073
rs7179486	15	90544486	-	-	G	A	10	62	84	34	55	20	0.737179	0.43578	0.171076	2.87803e-06	0.000817073
rs2648716	10	93049450	-	-	A	G	27	77	52	2	26	82	0.580128	0.863636	0.170221	1.47881e-06	0.000817073
rs12145362	1	155094013	-	-	C	A	27	80	49	59	41	8	0.570513	0.263889	0.170063	2.88263e-06	0.000817073
rs12509618	4	148827747	ARHGAP10	intron-variant	C	A	15	77	64	1	16	93	0.657051	0.918182	0.169594	1.70765e-06	0.000817073
rs9374099	6	109877759	AKD1	intron-variant	T	C	29	71	55	56	43	8	0.583871	0.275701	0.170822	2.87508e-06	0.000817073
rs7824076	8	72444233	-	-	G	A	5	51	100	24	58	28	0.804487	0.518182	0.170118	3.48775e-06	0.000817073
rs6674915	1	182814283	DHX9	intron-variant	C	T	27	70	59	57	40	12	0.602564	0.293578	0.170997	2.32672e-06	0.000817073
rs9462078	6	35357974	PPARD	intron-variant	G	A	0	12	144	7	39	64	0.961538	0.759091	0.170756	2.17072e-06	0.000817073
rs2093864	1	58838050	-	-	C	T	12	60	81	34	58	17	0.72549	0.422018	0.171299	3.25007e-06	0.000817073
rs3818308	6	39307514	KIF6	intron-variant	G	T	25	78	52	54	51	5	0.587097	0.277273	0.17263	2.08166e-06	0.000817073
rs7311994	12	71510255	-	-	G	T	18	78	60	2	17	91	0.634615	0.904545	0.171851	1.73944e-06	0.000817073
rs1918496	12	56722060	PAN2	missense,reference	T	G	11	55	90	34	51	24	0.753205	0.454128	0.171411	3.05679e-06	0.000817073
rs10507132	12	102006992	MYBPC1	intron-variant	T	C	4	52	100	24	57	29	0.807692	0.522727	0.169675	3.532e-06	0.000817073
rs230541	4	103497785	NFKB1	intron-variant	G	A	10	58	87	36	47	25	0.748387	0.449074	0.170808	3.6383e-06	0.000817073
rs10078397	5	107731010	-	-	G	A	26	66	64	0	23	87	0.621795	0.895455	0.171721	1.72458e-06	0.000817073
rs2646076	4	140616874	MGST2	intron-variant	G	A	28	74	53	2	26	82	0.580645	0.863636	0.169871	3.27942e-06	0.000817073
rs7962650	12	130188504	TMEM132D	intron-variant	T	A	7	38	110	21	56	33	0.832258	0.554545	0.169904	3.65804e-06	0.000817073
rs7627909	3	111502126	PHLDB2,PLCXD2	intron-variant	C	T	16	67	72	43	51	15	0.680645	0.37156	0.17253	2.10054e-06	0.000817073
rs6008071	22	47584527	-	-	T	C	2	34	120	15	53	41	0.878205	0.619266	0.170066	4.03821e-06	0.000817073
rs12285582	11	67013660	KDM2A	intron-variant	C	T	0	28	128	16	41	53	0.910256	0.668182	0.170282	3.27055e-06	0.000817073
rs12114962	8	72487329	-	-	G	T	6	49	101	25	56	29	0.804487	0.518182	0.170118	3.48775e-06	0.000817073
rs2667609	16	78548574	WWOX	intron-variant	G	T	3	40	113	14	64	32	0.852564	0.581818	0.170519	3.31311e-06	0.000817073
rs8036851	15	48043458	SEMA6D	intron-variant	C	T	1	38	117	19	48	43	0.871795	0.609091	0.170625	3.23236e-06	0.000817073
rs7024042	9	35362483	UNC13B	intron-variant	A	G	4	25	127	16	46	47	0.894231	0.642202	0.171338	3.32613e-06	0.000817073
rs10141994	14	101325831	-	-	A	G	1	12	143	9	37	63	0.955128	0.747706	0.1698	3.32161e-06	0.000817073
rs2118843	2	135167653	MGAT5	intron-variant	T	C	12	72	72	43	49	18	0.692308	0.386364	0.170284	3.32717e-06	0.000817073
rs2692815	10	7158174	-	-	T	C	3	37	116	17	55	38	0.862179	0.595455	0.170426	3.35011e-06	0.000817073
rs2270588	12	71526414	TSPAN8	intron-variant	C	T	30	75	50	4	24	81	0.564516	0.853211	0.172084	2.86992e-06	0.000817073
rs12458569	18	66724690	-	-	G	T	21	71	59	51	47	11	0.625828	0.316514	0.170995	3.45653e-06	0.000817073
rs7450970	6	109976134	AKD1	intron-variant	A	G	29	70	57	57	41	10	0.589744	0.282407	0.169698	3.44526e-06	0.000817073
rs10227721	7	54875531	-	-	G	A	0	17	139	4	52	54	0.945513	0.727273	0.171847	2.19191e-06	0.000817073
rs2417039	9	129552533	-	-	C	G	10	46	100	27	57	26	0.788462	0.495455	0.172654	2.17746e-06	0.000817073
rs3948566	5	170296592	RANBP17	intron-variant	G	A	6	49	100	24	59	27	0.803226	0.513636	0.172929	2.21819e-06	0.000817073
rs17101839	12	66245568	HMGA2	intron-variant	T	C	7	42	107	24	54	32	0.820513	0.536364	0.172658	2.17757e-06	0.000817073
rs2643626	12	56726518	PAN2	intron-variant	G	A	11	57	88	36	50	24	0.746795	0.445455	0.172483	2.23269e-06	0.000817073
rs4686728	3	185795333	ETV5	intron-variant	C	T	13	71	72	44	48	18	0.689103	0.381818	0.171364	2.19657e-06	0.000817073
rs345981	4	140643064	MAML3	intron-variant	G	A	7	54	95	0	2	108	0.782051	0.990909	0.170597	1.99497e-06	0.000817073
rs10881907	10	93000211	PCGF5	intron-variant	G	A	27	77	52	2	26	82	0.580128	0.863636	0.170221	1.47881e-06	0.000817073
rs4523125	6	109928946	AKD1	intron-variant	A	G	29	70	57	57	44	9	0.589744	0.281818	0.170461	2.35776e-06	0.000817073
rs12563338	1	1198618	UBE2J2	intron-variant	A	T	0	27	128	13	46	51	0.912903	0.672727	0.16977	3.72177e-06	0.000817073
rs3747518	2	163128725	IFIH1	intron-variant	G	A	3	47	104	23	53	33	0.827922	0.545872	0.172826	2.71766e-06	0.000817073
rs6804165	3	11041808	SLC6A1	intron-variant	T	C	13	52	90	36	49	25	0.748387	0.45	0.169745	3.74239e-06	0.000817073
rs7337900	13	45784263	GTF2F2	intron-variant	G	T	21	77	58	50	52	8	0.61859	0.309091	0.171237	2.67147e-06	0.000817073
rs4422467	4	66494645	EPHA5	intron-variant	G	A	33	82	39	4	32	73	0.519481	0.816514	0.17157	3.12163e-06	0.000817073
rs13418892	2	163129208	IFIH1	intron-variant	T	C	0	17	139	9	42	59	0.945513	0.727273	0.171847	2.19191e-06	0.000817073
rs555097	11	57162716	-	-	A	C	22	66	65	49	49	12	0.640523	0.331818	0.170467	2.66644e-06	0.000817073
rs1902212	4	159464732	RXFP1	intron-variant	G	A	30	73	53	4	23	83	0.573718	0.859091	0.17066	2.21762e-06	0.000817073
rs846264	7	42090528	GLI3	intron-variant	C	A	14	69	73	1	11	98	0.689103	0.940909	0.172608	2.27146e-06	0.000817073
rs2686225	1	241378595	RGS7	intron-variant	T	C	5	46	104	27	47	35	0.819355	0.536697	0.170832	3.56506e-06	0.000817073
rs10495449	1	240076608	-	-	G	A	20	86	50	56	45	9	0.596154	0.286364	0.172135	2.41611e-06	0.000817073
rs10868551	9	89916792	-	-	G	A	26	77	53	0	29	81	0.586538	0.868182	0.169834	2.61103e-06	0.000817073
rs16985682	20	23685463	-	-	G	A	1	24	131	13	45	52	0.916667	0.677273	0.171699	2.59055e-06	0.000817073
rs11802197	1	6322419	GPR153	upstream-variant-2KB	C	T	1	20	134	13	40	56	0.929032	0.697248	0.172667	2.61354e-06	0.000817073
rs380674	9	6438131	UHRF2	intron-variant	T	A	28	69	59	56	44	10	0.599359	0.290909	0.170607	2.49988e-06	0.000817073
rs7747030	6	137059166	MAP3K5	intron-variant	C	T	18	65	73	44	51	15	0.676282	0.368182	0.171267	2.33712e-06	0.000817073
rs3806256	1	155035611	ADAM15,EFNA4	downstream-variant-500B,upstream-variant-2KB	C	T	26	88	42	66	34	10	0.551282	0.245455	0.171023	2.83733e-06	0.000817073
rs9929801	16	31283472	ITGAM	intron-variant	C	T	7	53	95	26	60	24	0.783871	0.490909	0.171422	2.70985e-06	0.000817073
rs9386813	6	109870688	AKD1	intron-variant	T	C	29	70	57	57	44	9	0.589744	0.281818	0.170461	2.35776e-06	0.000817073
rs12215867	6	109953266	AKD1	intron-variant,utr-variant-3-prime	G	T	29	70	57	58	42	10	0.589744	0.281818	0.170461	2.35776e-06	0.000817073
rs942923	6	109853446	AKD1	intron-variant	A	G	29	70	57	57	44	9	0.589744	0.281818	0.170461	2.35776e-06	0.000817073
rs4879785	9	34396346	C9orf24	intron-variant	G	A	10	51	95	31	53	26	0.772436	0.477273	0.171174	2.53334e-06	0.000817073
rs6834811	4	66452949	EPHA5	intron-variant	C	A	37	81	37	71	34	5	0.5	0.2	0.171458	1.61176e-06	0.000817073
rs7023352	9	35369422	UNC13B	intron-variant	G	A	4	25	127	16	47	47	0.894231	0.640909	0.172404	2.37073e-06	0.000817073
rs12071093	1	92548348	BTBD8	intron-variant	A	G	1	31	124	14	51	45	0.894231	0.640909	0.172404	2.37073e-06	0.000817073
rs10465495	1	185881528	HMCN1	intron-variant	G	A	1	43	112	23	45	42	0.855769	0.586364	0.170457	3.23932e-06	0.000817073
rs9382043	6	51732598	PKHD1	intron-variant	A	G	3	48	105	25	50	35	0.826923	0.545455	0.172024	2.50212e-06	0.000817073
rs17110940	11	110054792	-	-	G	A	2	17	137	10	45	55	0.932692	0.704545	0.171563	2.50001e-06	0.000817073
rs7717667	5	32571015	-	-	G	A	0	20	136	7	50	53	0.935897	0.709091	0.172728	2.03044e-06	0.000817073
rs7102028	11	19908729	NAV2	intron-variant	G	C	38	69	47	4	31	75	0.529221	0.822727	0.169641	2.41069e-06	0.000817073
rs4946992	6	109928008	AKD1	intron-variant	T	C	29	70	57	57	44	9	0.589744	0.281818	0.170461	2.35776e-06	0.000817073
rs10498904	6	76586197	MYO6	intron-variant	A	C	6	55	92	0	2	107	0.781046	0.990826	0.17188	8.06594e-07	0.000817073
rs2686227	1	241375666	RGS7	intron-variant	T	C	4	47	105	26	49	35	0.823718	0.540909	0.172329	2.51478e-06	0.000817073
rs997429	6	151223680	MTHFD1L	intron-variant	A	G	0	32	122	11	54	42	0.896104	0.64486	0.17171	4.69636e-06	0.000817073
rs7528694	1	182858693	-	-	A	G	28	68	59	58	40	12	0.6	0.290909	0.171279	2.34616e-06	0.000817073
rs9512995	13	28614361	FLT3	intron-variant	G	A	12	73	71	41	54	15	0.689103	0.381818	0.171364	2.19657e-06	0.000817073
rs6483208	11	92705844	MTNR1B	intron-variant	G	T	0	35	118	15	48	42	0.885621	0.628571	0.17231	6.12661e-06	0.000817073
rs3170368	19	3976321	EEF2	utr-variant-3-prime	G	T	18	64	73	41	57	12	0.677419	0.368182	0.172465	2.12679e-06	0.000817073
rs2270584	12	71532099	TSPAN8	intron-variant	A	G	20	75	60	2	18	90	0.629032	0.9	0.17115	2.30206e-06	0.000817073
rs16889926	5	32571383	-	-	T	A	0	20	136	7	50	53	0.935897	0.709091	0.172728	2.03044e-06	0.000817073
rs2197896	3	30032530	RBMS3	intron-variant	G	A	43	69	44	66	42	1	0.503205	0.201835	0.172238	1.66862e-06	0.000817073
rs153920	5	14748556	ANKH	intron-variant	C	T	22	73	61	52	45	12	0.625	0.316514	0.170102	2.66203e-06	0.000817073
rs2695789	12	56694261	CS	upstream-variant-2KB	C	A	12	59	85	37	50	22	0.733974	0.431193	0.171972	2.70904e-06	0.000817073
rs1406957	6	109954252	AKD1,AKD2	reference,synonymous-codon	C	T	29	70	57	58	42	10	0.589744	0.281818	0.170461	2.35776e-06	0.000817073
rs4647009	1	59249359	JUN	upstream-variant-5KB	I	D	3	26	127	13	52	45	0.897436	0.645455	0.172831	2.19847e-06	0.000817073
rs12149279	16	54365112	-	-	A	G	11	66	78	1	8	101	0.716129	0.954545	0.168686	1.61949e-06	0.000942338
rs2983618	20	23549911	CST9L	upstream-variant-2KB	T	C	0	3	152	6	26	77	0.990323	0.825688	0.169184	1.05824e-06	0.000942338
rs11758543	6	76572668	MYO6	intron-variant	G	A	6	55	95	0	2	108	0.785256	0.990909	0.167649	6.16649e-07	0.000942338
rs4980786	11	69239611	-	-	T	C	32	75	47	2	31	75	0.548701	0.837963	0.168654	3.92601e-06	0.000942338
rs11252772	10	542167	DIP2C	intron-variant	A	G	11	66	79	42	43	24	0.717949	0.417431	0.167566	4.68074e-06	0.000942338
rs1679012	15	42528676	TMEM87A	intron-variant	T	C	12	64	80	0	10	100	0.717949	0.954545	0.166737	1.3396e-06	0.000942338
rs7937451	11	11365991	GALNTL4	intron-variant	G	A	4	44	108	19	59	32	0.833333	0.559091	0.166946	5.73954e-06	0.000942338
rs6478760	9	129602746	-	-	A	G	6	46	104	28	47	35	0.814103	0.531818	0.168854	4.25354e-06	0.000942338
rs6756813	2	64721016	-	-	C	T	16	73	65	1	16	93	0.659091	0.918182	0.168076	2.82126e-06	0.000942338
rs10875855	12	38974970	-	-	G	A	26	73	55	3	22	84	0.594156	0.87156	0.166952	6.27328e-06	0.000942338
rs16839295	2	203569287	FAM117B	intron-variant	C	T	0	4	152	6	28	76	0.987179	0.818182	0.168389	1.27594e-06	0.000942338
rs307902	19	47692870	SAE1	intron-variant	T	C	1	29	126	14	48	48	0.900641	0.654545	0.168586	4.34154e-06	0.000942338
rs2812283	9	130064972	GARNL3	intron-variant	T	G	37	79	40	5	33	72	0.509615	0.804545	0.16729	2.75367e-06	0.000942338
rs11169427	12	50841057	LARP4	intron-variant	G	A	21	62	73	1	15	94	0.666667	0.922727	0.167008	1.73629e-06	0.000942338
rs7710375	5	115859730	SEMA6A	intron-variant	G	A	0	3	153	5	28	77	0.990385	0.827273	0.167385	1.1441e-06	0.000942338
rs12350463	9	4733379	AK3	intron-variant	A	G	0	3	153	2	34	74	0.990385	0.827273	0.167385	1.1441e-06	0.000942338
rs7161100	14	81495039	TSHR	intron-variant	T	C	4	44	106	20	56	32	0.831169	0.555556	0.167638	7.914e-06	0.000942338
rs1861272	14	81570150	TSHR	intron-variant	T	C	3	50	103	19	61	28	0.820513	0.541667	0.167675	6.33012e-06	0.000942338
rs17729838	3	4849222	ITPR1	intron-variant	C	G	11	56	89	0	6	104	0.75	0.972727	0.166984	2.08079e-06	0.000942338
rs7808022	7	99220083	ZNF498	intron-variant	C	A	22	83	51	55	47	8	0.592949	0.286364	0.168911	2.6168e-06	0.000942338
rs7311008	12	56565392	SMARCC2	intron-variant	T	G	28	73	55	56	46	8	0.586538	0.281818	0.167259	4.35597e-06	0.000942338
rs7966932	12	45100151	NELL2	intron-variant	A	G	2	15	139	9	43	57	0.939103	0.720183	0.167305	5.63585e-06	0.000942338
rs16952480	16	53771162	FTO	intron-variant	C	T	0	24	132	11	46	53	0.923077	0.690909	0.16856	4.21398e-06	0.000942338
rs9989453	17	21825993	-	-	G	T	3	51	101	23	56	31	0.816129	0.536364	0.166831	6.44928e-06	0.000942338
rs829816	6	109997143	AKD1	intron-variant	A	G	30	69	57	58	42	10	0.586538	0.281818	0.167259	4.35597e-06	0.000942338
rs4948659	10	45705811	-	-	T	C	25	65	66	2	18	90	0.63141	0.9	0.16874	1.92493e-06	0.000942338
rs1896688	5	102651808	-	-	T	C	1	43	111	19	51	38	0.854839	0.587963	0.16777	7.31741e-06	0.000942338
rs4759997	12	130193038	TMEM132D	intron-variant	C	T	7	39	108	21	55	32	0.827922	0.550926	0.167939	6.90612e-06	0.000942338
rs10792612	11	82092895	-	-	T	C	15	66	75	0	13	96	0.692308	0.940367	0.168437	3.26891e-06	0.000942338
rs10737842	1	240312435	FMN2	intron-variant	C	T	26	71	59	54	46	10	0.605769	0.3	0.167623	4.8946e-06	0.000942338
rs949161	11	94461297	-	-	C	T	24	61	71	46	52	12	0.650641	0.345455	0.167133	4.94913e-06	0.000942338
rs12352480	9	35364353	UNC13B	intron-variant	A	G	4	25	127	15	48	47	0.894231	0.645455	0.167711	4.97278e-06	0.000942338
rs778187	2	137595545	-	-	T	C	29	73	54	1	28	80	0.580128	0.862385	0.168449	2.97204e-06	0.000942338
rs9806503	15	28425771	HERC2	intron-variant	T	G	8	57	91	28	60	22	0.766026	0.472727	0.168018	4.55152e-06	0.000942338
rs6723036	2	150115037	-	-	G	A	7	65	84	32	57	21	0.746795	0.45	0.167975	4.3975e-06	0.000942338
rs9469983	6	35274430	DEF6	intron-variant	T	C	0	9	147	6	36	68	0.971154	0.781818	0.167669	2.96387e-06	0.000942338
rs1457695	5	170401291	RANBP17	intron-variant	T	A	8	49	99	25	59	26	0.791667	0.504545	0.167598	4.58047e-06	0.000942338
rs8034978	15	29661095	FAM189A1	intron-variant	A	C	11	69	72	0	12	97	0.700658	0.944954	0.168524	1.51696e-06	0.000942338
rs10511019	3	71847452	-	-	C	T	9	52	95	0	3	107	0.775641	0.986364	0.16781	1.23624e-06	0.000942338
rs8037282	15	72873727	ARIH1	intron-variant	C	T	32	71	52	1	31	78	0.564516	0.85	0.16839	2.93588e-06	0.000942338
rs7932457	11	11370093	GALNTL4	intron-variant	G	A	7	53	96	25	60	24	0.785256	0.495413	0.168863	4.41517e-06	0.000942338
rs1001848	1	155047379	-	-	C	A	26	84	44	60	44	6	0.558442	0.254545	0.168383	2.92629e-06	0.000942338
rs4868059	5	170460205	RANBP17	intron-variant	A	C	8	49	99	25	59	26	0.791667	0.504545	0.167598	4.58047e-06	0.000942338
rs17355469	4	140544895	-	-	A	C	24	66	65	2	18	90	0.632258	0.9	0.16812	4.63389e-06	0.000942338
rs1992016	4	175063668	-	-	T	G	8	66	81	36	51	22	0.735484	0.43578	0.169075	4.60986e-06	0.000942338
rs9891121	17	72166683	-	-	C	T	21	69	65	48	45	13	0.641935	0.334906	0.168676	5.70227e-06	0.000942338
rs1013216	9	33104396	-	-	A	G	26	63	67	49	49	11	0.63141	0.325688	0.167288	4.734e-06	0.000942338
rs9349603	6	51720838	PKHD1	reference,synonymous-codon	C	T	3	49	104	25	49	35	0.823718	0.545872	0.167534	5.68477e-06	0.000942338
rs4764191	12	15560196	PTPRO	intron-variant	A	G	13	49	94	29	60	21	0.759615	0.463636	0.169431	3.38442e-06	0.000942338
rs7833062	8	73795460	KCNB2	intron-variant	G	A	6	44	106	28	45	37	0.820513	0.540909	0.168123	4.41544e-06	0.000942338
rs2653762	12	39039258	-	-	C	T	33	80	43	66	37	7	0.532051	0.231818	0.16704	3.88647e-06	0.000942338
rs2180719	6	51738982	PKHD1	intron-variant	A	G	3	49	104	25	50	35	0.823718	0.545455	0.167793	5.02465e-06	0.000942338
rs1025104	2	86350664	PTCD3	intron-variant	G	A	14	71	69	0	15	93	0.678571	0.930556	0.166885	8.6311e-06	0.000942338
rs4973063	2	233926201	-	-	G	A	38	73	39	68	34	5	0.503333	0.205607	0.168317	6.28961e-06	0.000942338
rs13421829	2	88417269	-	-	A	C	0	23	131	12	43	55	0.925325	0.695455	0.167249	5.51861e-06	0.000942338
rs9986507	6	109941321	AKD1	intron-variant	C	T	28	67	61	56	42	12	0.605769	0.3	0.167623	4.8946e-06	0.000942338
rs4673309	2	200147409	SATB2	intron-variant	G	A	14	67	75	38	58	14	0.695513	0.390909	0.169223	3.4353e-06	0.000942338
rs568901	6	33710038	IP6K3	intron-variant	C	T	9	66	81	37	51	22	0.730769	0.431818	0.167653	4.13944e-06	0.000942338
rs4715252	6	51746280	PKHD1	intron-variant	C	A	3	49	104	25	50	35	0.823718	0.545455	0.167793	5.02465e-06	0.000942338
rs7153482	14	39680081	-	-	C	T	12	66	77	41	47	21	0.709677	0.408257	0.167454	5.02875e-06	0.000942338
rs7095189	10	626782	DIP2C	intron-variant	G	A	16	71	69	48	44	18	0.669872	0.363636	0.169011	2.91162e-06	0.000942338
rs3798434	6	76588562	MYO6	intron-variant	T	C	6	55	95	0	2	108	0.785256	0.990909	0.167649	6.16649e-07	0.000942338
rs7910327	10	49719154	ARHGAP22	intron-variant	C	T	10	58	88	33	54	23	0.75	0.454545	0.167192	4.66791e-06	0.000942338
rs16970326	19	35920695	-	-	A	G	5	58	93	27	58	25	0.782051	0.490909	0.169297	3.45654e-06	0.000942338
rs10488700	11	22926405	-	-	A	G	1	14	140	9	39	60	0.948387	0.736111	0.168548	5.3491e-06	0.000942338
rs2692215	2	47284506	TTC7A	intron-variant	G	A	9	70	76	0	10	99	0.716129	0.954128	0.167639	5.48124e-06	0.000942338
rs11166127	1	92550586	BTBD8	intron-variant	A	G	1	31	124	13	52	45	0.894231	0.645455	0.167711	4.97278e-06	0.000942338
rs1885784	9	89895810	-	-	T	C	22	81	53	0	27	83	0.599359	0.877273	0.169224	2.97416e-06	0.000942338
rs10475988	5	156779164	CYFIP2	intron-variant	C	T	7	41	108	26	48	36	0.823718	0.545455	0.167793	5.02465e-06	0.000942338
rs8063536	16	53769919	FTO	intron-variant	G	C	0	24	132	11	46	53	0.923077	0.690909	0.16856	4.21398e-06	0.000942338
rs9838138	3	43784582	-	-	A	G	0	32	124	13	51	46	0.897436	0.65	0.168125	4.75636e-06	0.000942338
rs6444206	3	186862974	-	-	G	A	31	72	52	0	31	75	0.567742	0.853774	0.169068	3.01989e-06	0.000942338
rs6430516	2	135218605	TMEM163	intron-variant	G	A	16	62	78	38	57	15	0.698718	0.395455	0.168181	3.69381e-06	0.000942338
rs4672533	2	62788692	-	-	T	C	8	65	83	0	7	103	0.740385	0.968182	0.168151	3.05126e-06	0.000942338
rs1007916	12	101865059	-	-	C	T	15	72	69	1	14	95	0.673077	0.927273	0.16751	3.05643e-06	0.000942338
rs4901076	14	51552126	TRIM9	intron-variant	G	A	30	85	39	64	42	4	0.529221	0.227273	0.169392	3.0851e-06	0.000942338
rs940901	3	191966701	FGF12	intron-variant	C	T	15	68	73	38	60	12	0.685897	0.381818	0.167902	4.02336e-06	0.000942338
rs3006246	1	200032080	NR5A2	intron-variant	C	A	32	65	59	3	23	83	0.586538	0.866972	0.168097	5.56012e-06	0.000942338
rs875525	5	14747247	ANKH	intron-variant	T	C	22	73	61	52	46	12	0.625	0.318182	0.168431	3.06818e-06	0.000942338
rs1591704	1	94836997	-	-	C	G	0	13	143	4	46	60	0.958333	0.754545	0.168729	3.17525e-06	0.000942338
rs2823017	21	16413658	NRIP1	intron-variant	G	C	36	81	39	3	37	70	0.509615	0.804545	0.16729	2.75367e-06	0.000942338
rs2890698	4	39586775	C4orf34	intron-variant	G	T	34	75	47	3	31	76	0.541667	0.831818	0.168224	4.24636e-06	0.000942338
rs2680674	3	140695993	SLC25A36	utr-variant-3-prime	T	A	0	13	143	7	40	63	0.958333	0.754545	0.168729	3.17525e-06	0.000942338
rs12335779	9	108050418	SLC44A1	intron-variant	G	C	0	13	143	9	36	65	0.958333	0.754545	0.168729	3.17525e-06	0.000942338
rs5770562	22	49978502	-	-	C	T	26	86	44	58	48	4	0.557692	0.254545	0.167552	3.21924e-06	0.000942338
rs10008744	4	148445429	EDNRA	intron-variant	A	C	14	68	74	0	13	96	0.692308	0.940367	0.168437	3.26891e-06	0.000942338
rs1377003	12	44932268	NELL2	intron-variant	C	T	15	66	75	1	11	97	0.692308	0.940367	0.168437	3.26891e-06	0.000942338
rs17044602	2	116273665	DPP10	intron-variant	A	G	0	7	149	6	33	71	0.977564	0.795455	0.168219	2.21071e-06	0.000942338
rs3748737	1	208396156	PLXNA2	intron-variant	C	T	9	58	89	0	5	105	0.75641	0.977273	0.169002	3.60132e-06	0.000942338
rs17106871	14	21978262	METTL3	intron-variant	C	T	1	9	146	6	39	65	0.964744	0.768182	0.16789	3.28857e-06	0.000942338
rs6756762	2	64720795	-	-	G	A	15	77	62	1	17	92	0.652597	0.913636	0.167813	5.74331e-06	0.000942338
rs7098909	10	82309427	SH2D4B	intron-variant	C	T	33	81	42	66	38	6	0.528846	0.227273	0.168895	3.68889e-06	0.000942338
rs787433	2	145863858	-	-	G	C	33	82	41	3	34	73	0.525641	0.818182	0.167583	3.35733e-06	0.000942338
rs10205395	2	197957316	ANKRD44	intron-variant	G	A	25	88	43	2	30	77	0.557692	0.844037	0.167342	3.84639e-06	0.000942338
rs711667	3	4461569	SUMF1	intron-variant	G	A	14	60	82	34	60	16	0.717949	0.418182	0.166782	4.86678e-06	0.000942338
rs1606995	2	78733365	-	-	C	T	22	65	69	1	17	92	0.650641	0.913636	0.169264	3.42363e-06	0.000942338
rs17015382	2	78710833	-	-	C	T	22	65	69	1	17	92	0.650641	0.913636	0.169264	3.42363e-06	0.000942338
rs4677046	3	71846252	-	-	T	C	9	52	95	0	3	107	0.775641	0.986364	0.16781	1.23624e-06	0.000942338
rs7067848	10	50339278	FAM170B	utr-variant-3-prime	G	A	0	7	149	2	41	67	0.977564	0.795455	0.168219	2.21071e-06	0.000942338
rs10172155	2	135094416	MGAT5	intron-variant	G	A	27	82	47	3	27	80	0.564103	0.85	0.168656	3.55974e-06	0.000942338
rs2899839	14	36078716	RALGAPA1	intron-variant	C	A	41	70	45	67	39	4	0.512821	0.213636	0.168437	2.53259e-06	0.000942338
rs9277378	6	33050279	HLA-DPB1	intron-variant	G	A	22	80	54	54	47	9	0.602564	0.295455	0.169103	2.72098e-06	0.000942338
rs6821787	4	142920229	-	-	T	G	22	80	53	1	25	84	0.6	0.877273	0.168771	2.31525e-06	0.000942338
rs1077861	16	50759547	NOD2	intron-variant	A	T	34	85	37	68	36	5	0.509615	0.211009	0.168132	4.08389e-06	0.000942338
rs4711347	6	33735292	-	-	A	G	12	65	75	0	11	98	0.707237	0.949541	0.169478	2.56054e-06	0.000942338
rs846266	7	42088222	GLI3	missense,reference	T	C	15	68	73	1	12	97	0.685897	0.936364	0.168802	2.5364e-06	0.000942338
rs1345989	2	218757417	TNS1	intron-variant	G	T	26	61	69	0	21	88	0.637821	0.90367	0.167379	2.51057e-06	0.000942338
rs7284910	22	35815485	MCM5	intron-variant	T	C	0	13	143	4	46	60	0.958333	0.754545	0.168729	3.17525e-06	0.000942338
rs12892721	14	36033703	RALGAPA1	intron-variant	T	C	41	70	45	67	39	4	0.512821	0.213636	0.168437	2.53259e-06	0.000942338
rs4813273	20	17578239	DSTN	intron-variant	C	T	18	62	76	0	14	96	0.685897	0.936364	0.168802	2.5364e-06	0.000942338
rs4823432	22	45398758	PHF21B	intron-variant	A	G	33	68	55	2	28	80	0.570513	0.854545	0.168121	2.41923e-06	0.000942338
rs2270586	12	71531639	TSPAN8	intron-variant	A	G	21	75	60	2	19	88	0.625	0.894495	0.167178	2.51273e-06	0.000942338
rs2126624	12	79299323	SYT1	intron-variant	T	C	7	56	91	28	58	24	0.772727	0.481818	0.16685	6.21083e-06	0.000942338
rs11231121	11	62269774	AHNAK	intron-variant	A	G	3	29	124	18	44	48	0.887821	0.636364	0.167021	5.73543e-06	0.000942338
rs2790342	1	238091760	-	-	A	G	28	77	45	59	45	5	0.556667	0.252294	0.169154	6.32841e-06	0.000942338
rs4776596	15	72713958	-	-	G	A	33	70	53	1	31	78	0.564103	0.85	0.168656	3.55974e-06	0.000942338
rs7524907	1	81867479	-	-	C	T	36	81	39	70	32	7	0.509615	0.211009	0.168132	4.08389e-06	0.000942338
rs1397504	12	130187283	TMEM132D	intron-variant	T	C	6	38	111	21	54	35	0.83871	0.563636	0.169502	4.06535e-06	0.000942338
rs11827790	11	4098252	STIM1	intron-variant	A	G	0	10	145	9	32	69	0.967742	0.772727	0.169383	2.49307e-06	0.000942338
rs261031	5	169290353	DOCK2,FAM196B	downstream-variant-500B,intron-variant	A	G	11	57	88	32	57	21	0.746795	0.45	0.167975	4.3975e-06	0.000942338
rs10937252	3	186260740	CRYGS	intron-variant	G	A	5	63	88	0	4	106	0.766026	0.981818	0.168274	2.21051e-06	0.000942338
rs2721202	8	145703093	FOXH1	upstream-variant-2KB	T	C	0	7	149	4	37	69	0.977564	0.795455	0.168219	2.21071e-06	0.000942338
rs9854418	3	186276393	TBCCD1	intron-variant	T	C	5	63	88	0	4	106	0.766026	0.981818	0.168274	2.21051e-06	0.000942338
rs1374808	3	186256133	CRYGS	downstream-variant-500B	G	A	5	63	88	0	4	106	0.766026	0.981818	0.168274	2.21051e-06	0.000942338
rs875044	1	208403258	PLXNA2	intron-variant	T	C	6	61	89	0	4	106	0.766026	0.981818	0.168274	2.21051e-06	0.000942338
rs6793627	3	189044299	-	-	C	T	17	71	68	0	17	92	0.663462	0.922018	0.168686	2.20042e-06	0.000942338
rs6908509	6	33300271	-	-	T	G	0	15	139	7	43	60	0.951299	0.740909	0.168151	4.05681e-06	0.000942338
rs13385459	2	40123904	-	-	A	C	22	80	54	54	47	9	0.602564	0.295455	0.169103	2.72098e-06	0.000942338
rs2162709	5	134526551	-	-	T	C	15	57	84	37	52	20	0.721154	0.422018	0.166599	6.46972e-06	0.000982195
rs666775	22	34178537	LARGE	intron-variant	C	T	31	77	48	63	37	9	0.554487	0.252294	0.166718	5.0333e-06	0.000982195
rs16860949	2	197904195	ANKRD44	intron-variant	T	C	20	79	57	50	51	9	0.61859	0.313636	0.166558	5.16361e-06	0.000982195
rs261037	5	169284171	DOCK2	intron-variant	C	T	13	56	87	34	54	21	0.737179	0.440367	0.166534	5.74978e-06	0.000982195
rs3813227	2	73651967	ALMS1	missense,reference	C	T	21	70	64	2	17	90	0.63871	0.90367	0.166724	6.01505e-06	0.000982195
rs6571317	14	30125660	PRKD1	intron-variant	A	G	15	65	76	0	13	97	0.695513	0.940909	0.16661	2.27619e-06	0.000982195
rs11136002	8	22217082	-	-	T	C	11	73	72	1	11	98	0.695513	0.940909	0.16661	2.27619e-06	0.000982195
rs11127037	2	86656894	-	-	T	G	11	68	76	36	58	16	0.709677	0.409091	0.166593	5.2958e-06	0.000982195
