# Supplementary material for: Lactase Persistence and Lipid Pathway Selection in the Maasai
Source: PLoS One. 2012 Sep 28;7(9):e44751. doi: 10.1371/journal.pone.0044751 (PMC3461017; doi:10.1371/journal.pone.0044751)
Supplement: Table S3 — SNPs identified as selection candidates using the iHS metric. Sliding windows of 50 SNPs each were scored for fraction of SNPs with |iHS| >2. SNPs with |iHS| >2 that occur in the top 0.02% of non-overlapping genomic windows are listed. (XLS) [file pone.0044751.s003.xls]

## Sheet: Supplementary Table 2b
Chr	rsid of SNP	Position (GRCh37)	Gene	|iHS|
9	rs7389250	140268046	EXD3	8.05827
9	rs28488438	140268976	EXD3	7.55105
9	rs6606575	140191981		6.72334
9	rs7864239	140188613		6.68191
9	rs9802576	140144649	C9orf173	6.52994
9	rs17855944	140287059	EXD3	6.51378
2	rs6749387	136101823	ZRANB3	6.33912
9	rs6606586	140211547	EXD3	6.28068
9	rs11522293	140279703	EXD3	6.20333
9	rs11559483	140283341	EXD3	6.0424
9	rs9721793	140289059	EXD3	5.97292
2	rs7577288	136115501	ZRANB3	5.95621
2	rs6711370	136127100	ZRANB3	5.9551
2	rs9798267	136129791	ZRANB3	5.9551
9	rs28455716	140148189	C9orf173, COBRA1	5.78385
9	rs9696384	140163033	COBRA1	5.72114
9	rs9695897	140158650	COBRA1	5.69523
9	rs28367548	140214243	EXD3	5.55937
2	rs1042712	136545844	LCT	5.55601
2	rs2289959	136423904	R3HDM1	5.54813
2	rs1050115	136511817	UBXN4	5.51703
2	rs6742013	136169799	ZRANB3	5.44202
2	rs16831455	135973768	ZRANB3	5.42997
2	rs11887041	135057424	MGAT5	5.42142
2	rs4954226	135962711	ZRANB3	5.40703
2	rs2304366	136467119	R3HDM1	5.40437
2	rs10928484	134920164		5.38361
9	rs28631372	140148051	C9orf173, COBRA1	5.35035
2	rs6724569	136516970	UBXN4	5.30185
2	rs6730002	136106561	ZRANB3	5.28503
13	rs7322038	30510224		5.23379
2	rs7593385	135088453	MGAT5	5.20726
2	rs1469996	136542560	UBXN4	5.19054
2	rs10172155	135094416	MGAT5	5.18756
2	rs7604879	136198435	ZRANB3	5.17704
2	rs6732607	136189475	ZRANB3	5.17647
2	rs10197046	136464965	R3HDM1	5.16286
2	rs2117511	136462661	R3HDM1	5.1566
2	rs6753232	136436317	R3HDM1	5.13557
2	rs1371129	135091460	MGAT5	5.09787
2	rs6742438	136219999	ZRANB3	5.07815
2	rs749460	135268255	TMEM163	5.07292
2	rs6752874	134905375		5.07268
2	rs7592050	136459227	R3HDM1	5.06928
2	rs16830733	135267253	TMEM163	5.02247
2	rs3769012	136556480	LCT	5.01892
7	rs10257338	20431278	ITGB8	5.01153
2	rs3213890	136552188	LCT	4.99147
2	rs6430516	135218605	TMEM163	4.97302
2	rs17712107	134931627		4.95142
2	rs935614	135932720		4.91221
8	rs17594870	8123633		4.90466
2	rs6430565	136005971	ZRANB3	4.90202
2	rs309161	136688749	DARS	4.88172
2	rs1371128	135079580	MGAT5	4.86781
2	rs12612784	135080945	MGAT5	4.85967
2	rs2874739	135818907	RAB3GAP1	4.85915
2	rs6743537	136702601	DARS	4.85757
2	rs16831899	136408821	R3HDM1	4.85711
2	rs3087343	136622543	MCM6	4.83422
2	rs1900741	136002500	ZRANB3	4.83371
2	rs9636213	136589278	LCT	4.8161
2	rs10928532	135972093	ZRANB3	4.80299
2	rs2304371	136561557	LCT	4.79507
2	rs7572378	136069060	ZRANB3	4.78007
2	rs4954236	136072179	ZRANB3	4.78007
2	rs6706009	136080822	ZRANB3	4.78007
2	rs11888951	135793845		4.77738
2	rs7595046	136095604	ZRANB3	4.77127
2	rs7602199	136097394	ZRANB3	4.77127
2	rs1463136	135956745		4.7662
2	rs6720726	136061560	ZRANB3	4.76588
2	rs13417754	136221500	ZRANB3	4.76449
2	rs662362	135260851	TMEM163	4.75795
7	rs2158252	20442783	ITGB8	4.75533
2	rs11890302	136020977	ZRANB3	4.7534
2	rs3791289	135111439	MGAT5	4.75067
2	rs730005	136582694	LCT	4.74759
2	rs11900832	135781635	YSK4	4.74535
2	rs10153536	134924154		4.7414
2	rs3769008	136586183	LCT	4.73421
2	rs6750549	136707480	DARS	4.71757
2	rs539588	135212329		4.7151
2	rs7573555	136694905	DARS	4.7124
13	rs9314990	30517787		4.71001
2	rs10928480	134907794		4.70829
2	rs1446750	134513621		4.7072
2	rs7578111	135965376	ZRANB3	4.70686
2	rs3769013	136556182	LCT	4.69515
2	rs731972	134529356		4.6908
9	rs8281	140167877	COBRA1	4.68685
9	rs9330193	140161201	COBRA1	4.67959
2	rs6430561	135885357	RAB3GAP1	4.67629
2	rs4954228	135976498	ZRANB3	4.67531
2	rs11892939	136197702	ZRANB3	4.67344
2	rs4954246	136123848	ZRANB3	4.6734
2	rs778185	137582905		4.67213
2	rs7568525	135849613	RAB3GAP1	4.67093
2	rs6733706	136182484	ZRANB3	4.66652
2	rs4954256	136187252	ZRANB3	4.66652
2	rs4953951	136187345	ZRANB3	4.66652
2	rs6430572	136147948	ZRANB3	4.66591
2	rs12328024	136156753	ZRANB3	4.66591
2	rs6715171	136157913	ZRANB3	4.66591
2	rs10469586	137086818		4.66387
2	rs1868320	135958693	ZRANB3	4.6617
2	rs10496734	136107839	ZRANB3	4.65621
2	rs7561565	136640787		4.64611
2	rs6758362	136081193	ZRANB3	4.64319
2	rs6707350	136105193	ZRANB3	4.64289
7	rs4721902	20420151	ITGB8	4.63871
2	rs10167538	134922529		4.63532
2	rs7586126	135943900		4.63479
7	rs10231365	20431585	ITGB8	4.63033
2	rs2437923	176308374		4.62592
2	rs2304370	136561735	LCT	4.62452
2	rs610624	135213762	TMEM163	4.62004
2	rs544050	135212819		4.60946
2	rs7581814	136641593		4.59549
2	rs2461759	176300657		4.59328
2	rs309172	136674028	DARS	4.58827
2	rs1568120	135406890	TMEM163	4.58791
2	rs1866925	176160297		4.58088
2	rs4954078	134560037		4.57716
2	rs7572152	136068890	ZRANB3	4.56033
2	rs4954231	136016514	ZRANB3	4.51289
2	rs11889515	136055275	ZRANB3	4.51224
2	rs12691872	135454032	TMEM163	4.51078
2	rs669740	135209591		4.50893
2	rs2437890	176317989		4.5044
2	rs12472293	136648077		4.49605
2	rs11674684	134992421		4.49575
2	rs1348835	134589667		4.49301
11	rs2358377	110618016		4.48026
2	rs309143	136714178	DARS	4.47987
2	rs12691871	135453916	TMEM163	4.47267
9	rs11790866	83354147		4.47058
2	rs2278731	136396300	R3HDM1	4.46477
2	rs1446586	136407445	R3HDM1	4.46405
2	rs9287439	135869761	RAB3GAP1	4.46259
2	rs10928531	135817760	RAB3GAP1	4.46246
2	rs961360	136393658	R3HDM1	4.44275
2	rs935615	135988416	ZRANB3	4.44106
2	rs935473	135080139	MGAT5	4.4371
2	rs6430505	135061248	MGAT5	4.43259
5	rs875525	14747247	ANKH	4.42854
5	rs153920	14748556	ANKH	4.42854
2	rs12613306	135127474	MGAT5	4.4265
2	rs6729072	135888078	RAB3GAP1	4.42499
2	rs7605381	135898023	RAB3GAP1	4.42499
2	rs2082331	134253725	NCKAP5	4.42409
2	rs6430585	136506927	UBXN4	4.42168
2	rs3754689	136590746	LCT	4.41445
18	rs12456513	66688626	CCDC102B	4.40167
2	rs1401569	134993021		4.40079
2	rs6739734	176247301		4.38501
2	rs4954633	136546635	LCT	4.3777
2	rs501955	135267860	TMEM163	4.37716
11	rs10836149	34042300		4.3751
12	rs17009991	83190087	TMTC2	4.36495
7	rs3807931	20381674	ITGB8	4.36111
2	rs11891774	136001215	ZRANB3	4.35873
2	rs579076	135266560	TMEM163	4.35183
2	rs1545395	135980201	ZRANB3	4.33855
2	rs6430564	135981554	ZRANB3	4.33611
2	rs2033952	135235569	TMEM163	4.33475
2	rs13390171	135777504	YSK4	4.32956
2	rs636975	135209154		4.32016
2	rs6739713	136488978		4.31375
2	rs16838134	137878587	THSD7B	4.3038
2	rs2562830	179585393	TTN	4.28857
7	rs12538581	20399117	ITGB8	4.28179
2	rs4528821	137114522		4.27515
2	rs7422711	135414882	TMEM163	4.26171
2	rs1367126	137642946		4.24122
2	rs16829308	134537665		4.23552
2	rs17293519	135803766		4.23055
2	rs7422031	135814716	RAB3GAP1	4.23055
14	rs8021311	105906073	MTA1	4.22844
5	rs31597	109007557		4.21905
13	rs9508594	30504238		4.20832
2	rs4953949	135963304	ZRANB3	4.20421
2	rs6716969	135933317		4.20342
2	rs16829241	134532622		4.19707
9	rs327947	108042590	SLC44A1	4.19169
2	rs598668	135248544	TMEM163	4.19133
9	rs9802923	140164376	COBRA1	4.19089
2	rs10186594	135797223		4.18675
9	rs544456	3909709	GLIS3	4.18491
2	rs2437896	176322489		4.18461
2	rs2250458	137531743		4.18248
7	rs6968952	20421490	ITGB8	4.1524
2	rs6718078	135222542	TMEM163	4.15064
13	rs647790	30564382		4.14784
2	rs16830502	135130826	MGAT5	4.14145
9	rs328012	108037717	SLC44A1	4.1321
12	rs7953496	83190546	TMTC2	4.12663
2	rs11904278	135219050	TMEM163	4.12562
2	rs16829326	134539725		4.12264
7	rs12535424	99053816	CPSF4	4.1195
2	rs7582173	135763318	YSK4	4.11846
12	rs7307968	83191337	TMTC2	4.10806
2	rs4566335	176261834		4.10722
2	rs16855739	137805980	THSD7B	4.10527
2	rs1840413	135236250	TMEM163	4.10484
7	rs10265149	20397974	ITGB8	4.10456
7	rs2107129	20412200	ITGB8	4.10353
2	rs2437889	176270239		4.10187
12	rs7309393	83188780	TMTC2	4.09315
2	rs11886596	137068795		4.08988
2	rs10496721	134932459		4.08783
2	rs1446736	134560468		4.08127
2	rs309170	136672775	DARS	4.07799
2	rs4954394	136917330		4.07743
2	rs7565308	135221749	TMEM163	4.07574
2	rs10928507	135396631	TMEM163	4.07524
2	rs6705916	135397569	TMEM163	4.07524
2	rs309152	136657252		4.07077
2	rs2710188	137553966		4.06872
2	rs3112496	136711064	DARS	4.06796
9	rs519644	3910136	GLIS3	4.06714
9	rs9407547	13839114		4.06614
2	rs4308106	176236921		4.0646
18	rs11874149	66692671	CCDC102B	4.0636
7	rs3807940	20401503	ITGB8	4.06247
2	rs7599371	135218528	TMEM163	4.06001
11	rs2008476	75470813		4.05918
2	rs6736412	135829309	RAB3GAP1	4.05045
2	rs2677528	121725418	GLI2	4.04988
2	rs10496712	134544190		4.04889
2	rs13000342	12310607		4.04092
2	rs1596917	134553422		4.03608
2	rs7594310	134775918		4.03256
3	rs2363094	19210558	KCNH8	4.03069
19	rs4802807	52030448	SIGLEC6	4.02865
2	rs16855742	137806047	THSD7B	4.02837
7	rs10215853	20416244	ITGB8	4.02488
14	rs742879	97475406		4.02474
2	rs4972469	176269037		4.01724
2	rs7603310	135902220	RAB3GAP1	4.0099
2	rs4954212	135780168	YSK4	4.00838
2	rs1683542	134810343		4.00738
7	rs6954259	20428173	ITGB8	4.00627
5	rs10080009	14748958	ANKH	4.0058
13	rs643508	30535222		3.9937
13	rs566495	30516857		3.99224
2	rs6717488	134766833		3.98944
9	rs1929911	83311594		3.9882
2	rs735370	121762093		3.98578
2	rs1439112	135062598	MGAT5	3.98473
2	rs522227	135258363	TMEM163	3.98316
11	rs3060	75511572	DGAT2	3.98002
2	rs6737635	135789472		3.97844
2	rs4953947	135795040		3.97844
2	rs13409400	135798082		3.97784
2	rs921859	135800757		3.97784
2	rs2289470	135214259	TMEM163	3.97082
2	rs4954391	136883823		3.9705
2	rs6712279	176207636		3.96817
3	rs17005761	19268321	KCNH8	3.96475
8	rs1735412	146060985	ZNF7	3.95475
2	rs309165	136667301	DARS	3.95118
2	rs2435389	137586694		3.94985
18	rs11151359	64998594		3.94898
2	rs309126	136643900		3.94888
2	rs12614459	134501207		3.94042
7	rs1042277	20418926	ITGB8	3.93766
2	rs10803546	134764013		3.92762
5	rs149391	14745268	ANKH	3.92738
15	rs8032900	39767878		3.92461
2	rs2139311	134912114		3.91584
11	rs10835296	28269884	METT5D1	3.91453
11	rs7109235	75603050	UVRAG	3.90899
2	rs10180515	136921703		3.90884
9	rs7034238	83332051		3.9088
2	rs7579257	176221858		3.90052
2	rs2461772	176273267		3.89921
2	rs2461766	176280642		3.89921
1	rs2173271	104828172		3.89079
18	rs3933569	66672031	CCDC102B	3.88862
19	rs276754	31504740		3.88667
2	rs1466040	134603365		3.88649
9	rs7039725	125711352	RABGAP1	3.88605
2	rs2710184	137527965		3.87896
9	rs9406469	13855745		3.87881
2	rs309154	136726567	DARS	3.87557
2	rs6430455	134559761		3.87509
2	rs507968	135253960	TMEM163	3.8749
3	rs2367598	63051342		3.87076
13	rs9508607	30556408		3.86816
2	rs660002	136723504	DARS	3.86715
1	rs7526427	104859897		3.86468
8	rs6999677	24177243	ADAM28	3.86431
11	rs7120520	34053873		3.85187
2	rs11683312	134765869		3.85151
13	rs4769781	30512789		3.85102
9	rs611685	3909746	GLIS3	3.84964
2	rs16829478	134559103		3.84902
3	rs2053767	47999674	MAP4	3.84804
2	rs16830865	135419075	TMEM163	3.84717
2	rs309158	136680534	DARS	3.84707
2	rs2461741	176330267		3.8441
11	rs7117010	85097310	DLG2	3.8438
18	rs9945435	64999149		3.84237
9	rs7019634	13848797		3.84218
17	rs2472027	3626118	GSG2, ITGAE	3.84203
2	rs10187054	136388473	R3HDM1	3.83917
7	rs13233149	20411514	ITGB8	3.83542
2	rs483230	137252435		3.83299
3	rs13059687	69246274	FRMD4B	3.83261
7	rs3823974	20442796	ITGB8	3.82691
6	rs10484525	167064415	RPS6KA2	3.82011
2	rs4953910	135058615	MGAT5	3.81842
10	rs2790455	28847077	WAC	3.81589
9	rs9298691	13840635		3.80873
3	rs17005762	19269344	KCNH8	3.8086
2	rs16855615	135714156	CCNT2	3.80141
2	rs11883785	135120034	MGAT5	3.80088
2	rs2056509	176281575		3.80006
2	rs10193587	136925439		3.79765
5	rs6864641	14750251	ANKH	3.79709
2	rs1715008	134817016		3.79392
21	rs117214	30720834		3.79153
2	rs11898011	186401494		3.78721
9	rs10780461	83352214		3.78702
2	rs609164	135213256	TMEM163	3.78669
10	rs4145624	101258616		3.78344
9	rs4743646	98970559		3.78205
9	rs9411252	140089491	TPRN	3.77867
11	rs7104218	75590669	UVRAG	3.77823
2	rs6430462	134599227		3.77802
2	rs3094759	200948594		3.77782
14	rs1983655	97480186		3.7756
11	rs10899145	75549293	UVRAG	3.77035
3	rs9833432	137683757		3.76753
9	rs1952126	37715574	FRMPD1	3.76637
17	rs7226328	16547938	ZNF624	3.76153
2	rs11896364	186407415		3.76096
2	rs1427588	137492326		3.75756
1	rs6702307	104858517		3.75567
2	rs6430487	134792531		3.75535
2	rs2461781	176294884		3.75227
13	rs9314991	30518220		3.75019
13	rs9506244	30518421		3.75019
15	rs4244571	39761669		3.74132
2	rs6743090	137111385		3.74108
2	rs6740091	137111399		3.74108
2	rs1466569	134793274		3.74096
2	rs4274574	176229796		3.74029
2	rs764686	134845085		3.73945
1	rs981031	104819248		3.73671
2	rs12465599	137074850		3.73477
2	rs12467609	135143287	MGAT5	3.73216
9	rs9407550	13844090		3.72915
2	rs12618392	135067102	MGAT5	3.72858
8	rs1483821	23945388		3.7232
2	rs2321552	134792871		3.72267
2	rs7607165	134590726		3.72017
7	rs1023522	20413590	ITGB8	3.71994
2	rs4953913	135082689	MGAT5	3.71502
2	rs2439568	135209142		3.71175
6	rs9348162	167056151	RPS6KA2	3.70996
2	rs10184503	136219831	ZRANB3	3.70822
2	rs1016269	136940662		3.70767
15	rs4924362	39788776		3.70183
2	rs6430635	137148547		3.70124
2	rs1568121	135406606	TMEM163	3.69321
9	rs422084	107990922		3.68512
11	rs11213541	110567339	ARHGAP20	3.68307
2	rs13412627	134542724		3.68159
9	rs13299090	83235117		3.68006
9	rs1373849	3902075	GLIS3	3.67995
5	rs4702047	14750481	ANKH	3.67899
11	rs7111334	75637567	UVRAG	3.67801
2	rs4599119	118088281		3.67664
2	rs1437895	133852801	NCKAP5	3.67634
9	rs7848921	83363667		3.67601
11	rs11236540	75535023	UVRAG	3.67582
2	rs16836273	137501745		3.67453
7	rs17364875	20392230	ITGB8	3.67315
2	rs2361179	137565841		3.67217
9	rs366144	107990623		3.67195
2	rs10164986	135468385	TMEM163	3.66885
9	rs1887769	83263529		3.66857
3	rs777016	47936671	MAP4	3.66562
9	rs327983	108054060	SLC44A1	3.66485
11	rs2957509	34141528	NAT10	3.66256
2	rs10496758	137580234		3.66191
2	rs16855716	137580680		3.66191
2	rs3901121	219423187	USP37	3.66121
2	rs9287459	137812019	THSD7B	3.65974
2	rs755503	135144454	MGAT5	3.65857
11	rs12275049	110618527		3.65498
2	rs4954468	137877219	THSD7B	3.65445
2	rs2562838	179579212	TTN	3.65268
2	rs10174462	135762429	YSK4	3.65132
6	rs9444479	87872702	ZNF292	3.65107
6	rs7755114	167057580	RPS6KA2	3.64955
2	rs9677401	136370701	R3HDM1	3.64781
2	rs16863163	176244034		3.64761
2	rs13428784	182647932		3.64748
3	rs10937194	184718718	VPS8	3.64556
10	rs2790457	28856819	WAC	3.64338
5	rs7737286	109155787	MAN2A1	3.64238
2	rs579670	135280039	TMEM163	3.64207
2	rs1896477	137508544		3.64162
2	rs532290	135272915	TMEM163	3.64069
6	rs9464564	57641858		3.63963
2	rs11897876	134939511		3.6386
9	rs583963	3908216	GLIS3	3.63833
2	rs2461754	176288552		3.6356
2	rs2461751	176289319		3.6356
2	rs437866	127148459		3.63544
8	rs17051664	23994296		3.63103
8	rs6996722	23995393		3.63103
11	rs12281086	110565278	ARHGAP20	3.63086
2	rs7598791	12324576		3.63084
3	rs4687805	52123313	POC1A	3.62951
2	rs1365806	182705152		3.62913
9	rs6476660	37708840	FRMPD1	3.62857
10	rs2772431	28890160	WAC	3.62561
11	rs938727	84925643	DLG2	3.62374
11	rs1400630	84926545	DLG2	3.62374
2	rs4954160	135431692	TMEM163	3.62371
1	rs1341291	223465251	SUSD4	3.62014
2	rs4589813	134549860		3.61901
2	rs6752163	134993328		3.61395
9	rs1332031	83295688		3.61334
9	rs10491931	83298315		3.61105
18	rs4128677	64995255		3.61027
2	rs10179547	182682028		3.60939
5	rs12518635	109172348	MAN2A1	3.60915
2	rs637855	135212242		3.60723
2	rs1453487	12366781		3.60346
8	rs17051819	24133535		3.60342
5	rs1215405	3128336		3.60339
8	rs11135781	24007803		3.60214
2	rs566964	135203537	MGAT5	3.599
9	rs1361531	75360357	TMC1	3.59828
2	rs1401568	134992922		3.59552
15	rs1947782	39774365		3.59482
2	rs9807949	182655006		3.59261
2	rs4954204	135719510		3.59174
2	rs16832731	136864703		3.5913
2	rs636757	135214862	TMEM163	3.58992
1	rs10888391	150729983	CTSS	3.58697
2	rs12614438	134501131		3.5852
2	rs6735000	134943933		3.58486
1	rs851216	223413804	SUSD4	3.58408
2	rs1598279	135231203	TMEM163	3.57551
5	rs2301012	109136268	MAN2A1	3.57256
11	rs7951333	75594870	UVRAG	3.57153
8	rs17051825	24133723		3.57008
12	rs4759382	123347609	HIP1R	3.56884
11	rs3852514	34058107		3.56501
8	rs4961233	141808948	PTK2	3.56266
2	rs4588246	137149716		3.56145
9	rs440290	107987290		3.56127
2	rs3791324	135203150	MGAT5	3.56102
10	rs2790216	59997926	IPMK	3.56085
2	rs2368236	182694459		3.55978
2	rs16867500	182696101		3.55978
21	rs4818094	41154203	IGSF5	3.559
9	rs327964	107997242		3.5546
2	rs2627043	179582537	TTN	3.55432
7	rs7810555	120150870	KCND2	3.55282
19	rs11084574	31652084		3.5526
19	rs2864107	52069027		3.55219
19	rs17660384	52063816		3.55029
2	rs16837950	137808068	THSD7B	3.54769
2	rs2714229	142095252	LRP1B	3.54486
2	rs13389020	121802396		3.54202
11	rs2511175	77975081	GAB2	3.542
11	rs2510038	77966034	GAB2	3.54069
9	rs7047775	13844894		3.54003
2	rs515983	135285678	TMEM163	3.53644
9	rs570649	3911976	GLIS3	3.53354
18	rs9950726	65006018		3.53259
14	rs2369443	96411318		3.53222
9	rs7019493	83310966		3.53118
9	rs10780445	83259643		3.53009
2	rs10496711	134516742		3.52801
11	rs6590854	101274126		3.52694
11	rs11236531	75493209	DGAT2	3.52606
8	rs7004152	24151305	ADAM28	3.52464
20	rs1055080	22562438	FOXA2	3.52451
5	rs17162179	109103566	MAN2A1	3.52436
2	rs4374424	98855497	VWA3B	3.52427
14	rs7158846	45423626	KLHL28	3.52158
7	rs9642007	134705947	AGBL3	3.52066
7	rs2551069	37169231	ELMO1	3.51794
5	rs10041945	66956018		3.51703
2	rs778195	137597032		3.51526
18	rs7241924	66689883	CCDC102B	3.51521
8	rs3106318	24049625		3.51444
2	rs4954573	136927094		3.51324
5	rs10213771	66968951		3.51215
5	rs6895989	66969442		3.51215
2	rs12692469	12303613		3.50955
6	rs1925695	87906053	ZNF292	3.5081
1	rs17163773	223466506	SUSD4	3.50793
11	rs7118039	75547447	UVRAG	3.50746
11	rs7101806	75547716	UVRAG	3.50746
17	rs2567848	3607731		3.50738
6	rs7741396	167057380	RPS6KA2	3.50512
11	rs7933235	75540586	UVRAG	3.50504
11	rs12278224	75543261	UVRAG	3.50504
10	rs10736254	118263914		3.50213
12	rs7298799	79627940	SYT1	3.50176
15	rs1393943	100971201	LASS3	3.50041
3	rs1429764	137669856		3.49836
11	rs960357	28174813	METT5D1	3.49823
10	rs4570504	118265076		3.49779
10	rs11197713	118264832		3.49757
2	rs4954207	135721765		3.49751
2	rs7606220	98844575	VWA3B	3.49743
9	rs2104662	83245967		3.49629
21	rs411697	30714598	BACH1	3.49527
2	rs4848134	121712507	GLI2	3.49522
2	rs16867497	182644121		3.49506
13	rs9573215	74031332		3.49499
3	rs304079	4532469		3.49489
9	rs11138780	83263182		3.49471
4	rs6819862	160802280		3.49449
13	rs576712	30539722		3.49184
8	rs2278468	24189149	ADAM28	3.49168
11	rs7108178	75544298	UVRAG	3.49133
2	rs1347803	12315591		3.49118
2	rs17722350	137641442		3.49069
11	rs901717	104366549		3.48597
9	rs7032485	125704225	RABGAP1	3.48576
5	rs12654194	66946210		3.48323
5	rs4976109	66954087		3.48323
6	rs4707346	87913476	ZNF292	3.48292
6	rs7752485	87915617	ZNF292	3.48292
1	rs3768018	150723747	CTSS	3.47909
2	rs4954128	135056484	MGAT5	3.47626
9	rs4329365	128445758	MAPKAP1	3.47607
2	rs6707929	137031832		3.47443
5	rs10038829	109104703	MAN2A1	3.47381
2	rs1257192	134991024		3.47172
9	rs13293237	128430966	MAPKAP1	3.47112
5	rs6896525	66969839		3.47107
2	rs12470615	98858308	VWA3B	3.47065
6	rs6934717	87840999		3.46891
18	rs638277	66676400	CCDC102B	3.46879
18	rs649951	66676706	CCDC102B	3.46879
2	rs2289471	135223497	TMEM163	3.46786
19	rs11880308	31694476		3.46624
2	rs948583	135483413		3.46575
9	rs10867594	83232362		3.46516
3	rs7628012	19297335	KCNH8	3.46478
11	rs1017908	77948095	GAB2	3.4629
18	rs1982040	66695216	CCDC102B	3.46258
18	rs4891353	66698472	CCDC102B	3.46258
18	rs4633817	66704885	CCDC102B	3.46258
11	rs7127275	110574049	ARHGAP20	3.46037
11	rs7107742	75557410	UVRAG	3.46025
1	rs11204722	150730184	CTSS	3.45836
2	rs6432269	12339043		3.45789
6	rs10948931	55369699	HMGCLL1	3.45658
6	rs9475321	55370810	HMGCLL1	3.45658
6	rs4626423	55371663	HMGCLL1	3.45658
11	rs10501590	84943077	DLG2	3.45503
7	rs3807935	20388432	ITGB8	3.45264
9	rs10491932	83333000		3.45232
7	rs7805020	134732914	AGBL3	3.45178
2	rs2321733	135062062	MGAT5	3.45157
2	rs7568884	136928320		3.44762
2	rs7603190	134559550		3.44604
18	rs4072860	64928752		3.44545
2	rs1427334	182713162		3.4448
7	rs6953231	127681555	SND1	3.4432
2	rs2461773	176271521		3.44259
11	rs2957514	34150502	NAT10	3.44119
3	rs9868056	69249770	FRMD4B	3.43966
6	rs6937198	167060206	RPS6KA2	3.43963
9	rs9330201	140142299	FAM166A	3.43884
18	rs666498	66655671	CCDC102B	3.43823
20	rs1203876	22540915		3.43814
12	rs10746257	83187605	TMTC2	3.43748
7	rs10239311	20439334	ITGB8	3.43706
2	rs4954165	135458180	TMEM163	3.43642
7	rs4719613	20453875	ITGB8	3.43553
5	rs2077221	109166528	MAN2A1	3.43387
7	rs4473914	20426263	ITGB8	3.43261
9	rs10867614	83320653		3.43027
10	rs2772433	28895946	WAC	3.42966
2	rs10179363	182651734		3.42874
2	rs4440018	135437405	TMEM163	3.42738
6	rs6454587	87857882		3.42681
6	rs1886751	87870819	ZNF292	3.42681
14	rs10152101	45420311	KLHL28	3.42677
2	rs41455444	134527543		3.42615
2	rs10928529	135782456	YSK4	3.42567
11	rs2513159	101250773		3.42557
11	rs2508357	101254992		3.42557
9	rs1373851	3902718	GLIS3	3.41983
7	rs7786435	134733074	AGBL3	3.41886
5	rs2269207	109122743	MAN2A1	3.41731
8	rs11775840	141883233	PTK2	3.41633
3	rs891346	137658130		3.41596
17	rs1005370	16510468		3.41593
9	rs13292648	140085991	TPRN	3.4156
2	rs7575818	135071928	MGAT5	3.4154
7	rs12155351	104943302	SRPK2	3.41539
11	rs3740849	75522589		3.41292
1	rs11586422	150679358	HORMAD1	3.4129
9	rs16931028	13857405		3.40687
11	rs10895702	104385656		3.40671
3	rs11918308	19267693	KCNH8	3.40656
2	rs548794	137651678		3.40625
2	rs1257193	134993718		3.40572
1	rs2157381	175267381		3.40568
1	rs16827671	150738759	CTSS	3.40564
2	rs842361	135340840	TMEM163	3.40522
12	rs757399	113318053	RPH3A	3.40389
11	rs4945261	77990260	GAB2	3.40347
11	rs7101429	77992967	GAB2	3.40347
8	rs10503375	8124324		3.4029
8	rs7005415	23901781		3.40157
1	rs6587518	150661787	GOLPH3L	3.39874
1	rs11803569	150664077	GOLPH3L	3.39874
5	rs13187428	109095545	MAN2A1	3.39755
16	rs2970076	81089816	C16orf46	3.39745
5	rs2301016	109143602	MAN2A1	3.39706
5	rs11745926	109145190	MAN2A1	3.39706
2	rs4344970	135691659	CCNT2	3.39494
3	rs6550872	19054627		3.39298
11	rs2203702	84929379	DLG2	3.39282
13	rs2875653	74005606		3.39264
13	rs9318181	74050499		3.39219
2	rs2950650	182565643		3.39166
7	rs1111467	156625379	LMBR1	3.38999
5	rs13181434	57054371		3.38977
3	rs12495536	52081811		3.38893
2	rs662438	135260903	TMEM163	3.38889
10	rs12767790	70240115		3.38861
2	rs10755016	200959521		3.38785
11	rs7102544	75565258	UVRAG	3.38563
2	rs11890849	137017031		3.38517
7	rs2299470	126219766	GRM8	3.38504
2	rs6711164	134786773		3.38478
2	rs876887	135077185	MGAT5	3.38235
5	rs11739839	57056263		3.38128
9	rs1955145	100634751		3.38007
5	rs2284988	109041308	MAN2A1	3.37999
2	rs9784168	137811955	THSD7B	3.37951
10	rs2790155	59974744	IPMK	3.3774
2	rs778188	137594925		3.37738
2	rs778187	137595545		3.37738
10	rs1265830	28912223		3.37669
1	rs12086472	150697710		3.37495
19	rs6510186	31654615		3.37402
2	rs16830888	135421558	TMEM163	3.37262
9	rs11534411	140216247	EXD3	3.37189
10	rs7074627	101257791		3.37182
5	rs2015698	109145646	MAN2A1	3.37058
2	rs4972748	176098010		3.36875
7	rs17455883	20406471	ITGB8	3.36828
18	rs930164	66678453	CCDC102B	3.36677
2	rs2437924	176308811		3.36664
7	rs4333534	134800669	AGBL3	3.36518
7	rs2732910	134671267	AGBL3, LOC100287674	3.36428
7	rs2718153	134674507	AGBL3	3.36428
1	rs7512592	158489945		3.36255
1	rs10489833	158490451		3.36255
1	rs7548349	158493726		3.36255
1	rs1578761	158497572		3.36255
19	rs2124910	52025247	SIGLEC6	3.36244
6	rs12203576	13293643		3.36226
2	rs12328793	136214307	ZRANB3	3.36215
1	rs712857	223434633	SUSD4	3.3614
2	rs6745983	135430709	TMEM163	3.36109
2	rs16858369	12312353		3.35934
1	rs1415148	150705755	CTSS	3.3589
2	rs666614	135290453	TMEM163	3.35807
8	rs4434666	141840168	PTK2	3.35771
8	rs4246128	141840739	PTK2	3.35771
2	rs2121435	121719948	GLI2	3.35722
2	rs7349266	121720620	GLI2	3.35722
12	rs7962987	82988175		3.35549
2	rs10186614	135142976	MGAT5	3.35516
8	rs6472098	64285757		3.35452
6	rs4276508	57712617		3.35324
14	rs4905575	97488894		3.35221
4	rs10049506	61008776		3.3518
2	rs203757	200888800		3.35077
3	rs2633846	4513465		3.35007
6	rs2398132	100981200	ASCC3	3.34994
5	rs6897334	109044558	MAN2A1	3.34939
2	rs2100083	134516001		3.34896
18	rs12607657	66684134	CCDC102B	3.3486
21	rs1041732	30868064		3.34598
2	rs4953925	135471290	TMEM163	3.34437
6	rs9351124	87991108		3.3442
2	rs10221891	182752194		3.34261
21	rs963073	30867452		3.34167
11	rs1213257	85220773	DLG2	3.33832
7	rs10235235	99075831	ZNF789	3.33649
2	rs12691900	137643850		3.33637
2	rs1002084	137644314		3.33637
2	rs778197	137596420		3.33544
2	rs1371127	135079905	MGAT5	3.33497
13	rs719826	74041419		3.33484
5	rs6892588	14676218	FAM105B	3.33481
5	rs2044745	3124240		3.33393
11	rs4620692	101718703		3.33276
6	rs4386822	55368502	HMGCLL1	3.32919
6	rs554978	159683857	FNDC1	3.32771
2	rs6433526	176171838		3.32499
9	rs10978455	99411960	C9orf21	3.32495
2	rs935480	135096302	MGAT5	3.32461
2	rs2014711	135255581	TMEM163	3.32392
21	rs388707	30714776	BACH1	3.32274
2	rs7584725	182660603		3.32249
4	rs4241633	61170648		3.3224
11	rs11236533	75514380		3.32166
2	rs1439111	135082760	MGAT5	3.32083
1	rs6678522	88985577		3.31965
15	rs7164184	100953411	LASS3	3.31843
1	rs7418501	150711896	CTSS	3.31742
2	rs746838	134528954		3.31686
9	rs1443432	100583195		3.31646
9	rs1888853	83323227		3.31543
2	rs10929792	12362221		3.31374
8	rs6472093	64279602		3.31291
2	rs2101331	134724568		3.31288
2	rs474031	135243175	TMEM163	3.31262
5	rs153926	14745357	ANKH	3.31041
9	rs227887	108043636	SLC44A1	3.3097
15	rs11247210	101039159	LASS3	3.30755
2	rs334826	118131773		3.30663
2	rs334829	118132332		3.30663
2	rs1865585	134238128	NCKAP5	3.30619
7	rs17455862	20402258	ITGB8	3.3059
1	rs2275236	150669952	GOLPH3L	3.30586
2	rs16833821	137114910		3.30455
7	rs17365098	20408459	ITGB8	3.30428
2	rs6717587	176157050		3.3041
7	rs1015909	37158469	ELMO1	3.3014
2	rs775806	121788164		3.30093
2	rs2885003	137233178		3.30018
21	rs465258	41171744	IGSF5	3.29908
2	rs1542348	158346266		3.29902
9	rs424495	107987588		3.29892
2	rs4954388	136808142		3.29859
10	rs2153302	28818536		3.29767
11	rs4587708	34105326	CAPRIN1	3.29723
17	rs8077024	76993546	CANT1	3.29595
2	rs7574138	137567677		3.29499
7	rs2541104	37159141	ELMO1	3.29483
6	rs1984413	167062502	RPS6KA2	3.29402
3	rs1429772	137653539		3.29375
20	rs1321465	53032161		3.29361
2	rs6430524	135305510	TMEM163	3.29354
2	rs12472783	135306092	TMEM163	3.29354
5	rs13170282	14749128	ANKH	3.29288
21	rs458406	41167828	IGSF5	3.29266
2	rs1516086	219431535	USP37	3.29169
19	rs1457098	52021537		3.29079
4	rs2165482	61011853		3.29035
2	rs9287461	137877198	THSD7B	3.29016
3	rs1995664	69183004		3.29012
2	rs12691856	134737301		3.28922
3	rs11917497	19284286	KCNH8	3.28897
3	rs7652572	19292504	KCNH8	3.2889
2	rs10928490	135093153	MGAT5	3.28771
2	rs268176	176143133		3.2869
13	rs7994222	30497954		3.28682
10	rs2653505	59964142	IPMK	3.28594
10	rs2486491	59970391	IPMK	3.28594
10	rs2153281	59972453	IPMK	3.28594
2	rs12617740	134898547		3.28511
2	rs669746	135274766	TMEM163	3.28278
2	rs4954026	133874601	NCKAP5	3.28196
7	rs6466746	120081783	KCND2	3.2817
3	rs7428489	19064853		3.28056
2	rs1592	135722143	YSK4	3.2797
2	rs16830945	135471748	TMEM163	3.27948
16	rs2549855	81026852	C16orf61	3.27533
3	rs7426697	19057380		3.27509
2	rs6545036	48589166	FOXN2	3.27508
5	rs724784	109053335	MAN2A1	3.27507
17	rs8065506	16527795	ZNF624	3.2749
8	rs7827515	23975903		3.27434
12	rs3825202	113281621	RPH3A	3.27396
1	rs12063547	150674053	HORMAD1	3.27369
6	rs12202785	167057463	RPS6KA2	3.27352
18	rs9953695	64999267		3.27316
11	rs11236561	75556323	UVRAG	3.27219
18	rs930165	66676117	CCDC102B	3.27206
7	rs4727914	120335338	KCND2	3.27187
13	rs4769795	30565298		3.27161
3	rs9681366	19083784		3.27153
3	rs9756893	19214411	KCNH8	3.27152
9	rs7046980	125651364	RC3H2	3.27131
2	rs7558140	176188012		3.26921
10	rs2790444	28825689	WAC	3.26718
12	rs10783931	59436179		3.26709
2	rs1106013	182693292		3.26684
8	rs13250787	141916932	PTK2	3.26639
8	rs11777839	141917894	PTK2	3.26639
8	rs11778798	141918880	PTK2	3.26639
8	rs10089610	141921613	PTK2	3.26639
19	rs7260534	52074474	ZNF175	3.26411
9	rs1444826	75346619	TMC1	3.26352
11	rs10899118	75481664	DGAT2	3.26303
2	rs12998112	186629191	FSIP2	3.26261
11	rs6589170	110607482		3.26208
11	rs7121407	110607795		3.26208
17	rs9889868	16522443		3.26151
1	rs11204697	150658971	GOLPH3L	3.26124
2	rs11674550	135082444	MGAT5	3.26102
15	rs4842993	83713442	BTBD1	3.26097
14	rs10484165	97426813		3.26089
10	rs4751987	118269504		3.26045
20	rs1203884	22543700		3.26015
1	rs7412396	150666797	GOLPH3L	3.25904
2	rs11676357	99108277	INPP4A	3.25891
10	rs2790241	60015313	IPMK	3.25813
6	rs6454598	87984386		3.25795
2	rs1881158	182655568		3.25759
11	rs290179	85400063		3.25629
10	rs10736142	101261054		3.25623
12	rs10861757	79662547	SYT1	3.25594
9	rs12237041	13854965		3.25551
1	rs12403255	150660412	GOLPH3L	3.2549
2	rs1516236	118148428		3.25325
10	rs6481383	60002345	IPMK	3.25036
15	rs12914235	100942373	LASS3	3.24951
2	rs4953911	135068794	MGAT5	3.24942
2	rs882672	134604616		3.24839
2	rs280213	121788630		3.24718
11	rs226118	110662144		3.24645
7	rs17142784	20434927	ITGB8	3.24622
5	rs845734	109023410	MAN2A1	3.24584
10	rs1416763	60029163	CISD1, IPMK	3.24514
7	rs2237752	126281254	GRM8	3.24441
21	rs2837211	41148394	IGSF5	3.24431
2	rs2421933	118152322		3.24409
9	rs7031624	83222111		3.24406
8	rs11997161	141738587	PTK2	3.24192
2	rs4954557	136805401		3.2417
3	rs149999	137544378		3.24169
11	rs7940610	85055423	DLG2	3.24104
4	rs4293753	160670026		3.24101
8	rs4291312	141826138	PTK2	3.23842
6	rs9295357	167054213	RPS6KA2	3.2379
13	rs9508590	30496779		3.23638
14	rs1535095	97483198		3.23487
2	rs883917	135437534	TMEM163	3.2338
6	rs7751266	55373299	HMGCLL1	3.23192
2	rs1348837	134589967		3.2303
10	rs1265840	28919641		3.22976
3	rs7634126	19238782	KCNH8	3.22919
2	rs2710182	137556326		3.22888
2	rs2001872	137522044		3.2284
9	rs702268	3908403	GLIS3	3.22734
3	rs11915614	19277258	KCNH8	3.22604
3	rs7641298	19284070	KCNH8	3.22604
9	rs16930999	13855838		3.22603
2	rs1984559	135678888	CCNT2	3.22586
11	rs12278257	75543279	UVRAG	3.22495
2	rs7573104	135065943	MGAT5	3.22396
10	rs4456193	100957930	HPSE2	3.22367
10	rs2807754	28887192	WAC	3.22171
5	rs1584717	101671415		3.22027
11	rs1458836	75524796	UVRAG	3.22016
14	rs2146230	67734876	MPP5	3.21981
2	rs3115418	200936399		3.21926
2	rs3115423	200941597		3.21926
3	rs13081218	104459866		3.21888
2	rs937726	98891519	VWA3B	3.21862
2	rs7572757	98894608	VWA3B	3.21862
15	rs2654581	101003121	LASS3	3.218
4	rs2348992	160805919		3.21723
17	rs2567862	3612762		3.21578
14	rs1642820	77064324		3.21552
12	rs2384069	113309189	RPH3A	3.21542
5	rs10075318	101701924		3.21485
3	rs16859457	147161075		3.21408
9	rs1471008	3910190	GLIS3	3.21175
2	rs3115419	200962831		3.21094
5	rs1438662	109024477	MAN2A1	3.21075
17	rs9916285	76994843	CANT1	3.21068
3	rs7427695	19258360	KCNH8	3.21045
3	rs17272796	17077268	PLCL2	3.20962
2	rs10201994	98901335	VWA3B	3.20929
2	rs10165711	12341231		3.20906
3	rs1369602	25660675	TOP2B	3.20811
3	rs2633844	4511891		3.20769
4	rs13122713	160666845		3.20721
18	rs4891316	64973343		3.20599
17	rs170213	3660864	ITGAE	3.20575
14	rs1951302	96415110		3.20564
3	rs7639506	19306165	KCNH8	3.20493
5	rs1869103	101679449		3.20401
5	rs1584716	101682384		3.20401
2	rs2061039	158345202		3.20224
5	rs1215413	3151627		3.19921
6	rs9475323	55371939	HMGCLL1	3.19888
11	rs2168947	75494821	DGAT2	3.19844
14	rs856232	97476550		3.19826
18	rs7241718	64985353		3.19815
2	rs2742327	179587687	TTN	3.19809
10	rs2532744	28902618	WAC	3.19696
11	rs1487705	104341973		3.19643
2	rs1652446	137633093		3.19632
16	rs2549857	81026958	C16orf61	3.19548
7	rs2896298	120327284	KCND2	3.19542
5	rs6580429	145920170		3.19514
6	rs1359984	158249111	SNX9	3.19501
5	rs6887632	11854879	CTNND2	3.19493
5	rs4547925	11855192	CTNND2	3.19493
1	rs2867301	150653795	GOLPH3L	3.19385
1	rs7538493	150655421	GOLPH3L	3.19385
18	rs4891721	66714832	CCDC102B	3.19349
13	rs1928392	34131102		3.19163
7	rs12538590	104896470	SRPK2	3.19149
7	rs2079340	104897964	SRPK2	3.19149
2	rs1879954	176333349		3.18909
18	rs1835655	66765215		3.18875
2	rs10496702	134005569	NCKAP5	3.18784
6	rs641293	13300368		3.18677
2	rs4340584	137821315	THSD7B	3.18649
12	rs7307305	82964479		3.18607
14	rs1569800	97480353		3.18561
2	rs13421832	137615365		3.18546
8	rs1030585	64306289		3.1844
5	rs315199	143308568		3.18424
17	rs11871369	16542216	ZNF624	3.18379
3	rs1344827	25675637	TOP2B	3.18358
1	rs10888395	150762171		3.18019
9	rs3887115	125833624	RABGAP1	3.17997
2	rs3094758	200951540		3.17977
11	rs7929970	110587026		3.17931
15	rs12899207	101045079	LASS3	3.17887
20	rs6036140	22515330		3.17855
5	rs697568	14746350	ANKH	3.17821
12	rs2272500	79685913	SYT1	3.17677
8	rs12677577	24157147	ADAM28	3.17633
7	rs4727912	120298206	KCND2	3.17615
2	rs1344975	135127910	MGAT5	3.17495
2	rs3769023	135713703	CCNT2	3.17434
2	rs3791281	135075621	MGAT5	3.17275
1	rs1498913	88968060		3.17154
2	rs1519304	134939389		3.17075
17	rs160582	3580996	P2RX5	3.17015
12	rs7315734	113278081	RPH3A	3.16974
18	rs662932	66656426	CCDC102B	3.16972
2	rs1947112	135715957		3.16927
14	rs11627869	77067314		3.16877
4	rs17040466	110393650	SEC24B	3.16856
14	rs7161218	77040229		3.16849
2	rs2558104	137556709		3.16842
7	rs4252400	142627580	TRPV5	3.16818
8	rs9314279	23992999		3.16795
14	rs12147488	77040049		3.16793
12	rs967281	123292179	CCDC62	3.16792
2	rs11901562	98868978	VWA3B	3.16591
14	rs999200	96418879		3.16572
2	rs7603466	176391679		3.16536
2	rs212717	32461640	NLRC4	3.16482
8	rs4246123	141775168	PTK2	3.16349
18	rs9953469	64999315		3.16341
2	rs4851122	98872039	VWA3B	3.16337
2	rs7606591	98873599	VWA3B	3.16337
2	rs685113	135243291	TMEM163	3.16116
3	rs747343	52109407	POC1A, WDR51A	3.16115
2	rs655472	135290221	TMEM163	3.16107
2	rs3796072	230667539	TRIP12	3.16084
9	rs755109	100696203	HEMGN	3.15964
2	rs13430905	134011993	NCKAP5	3.15938
2	rs13431418	134012499	NCKAP5	3.15938
5	rs7735520	11773398	CTNND2	3.15785
9	rs465689	127952746	PPP6C	3.15773
2	rs10496720	134932432		3.15649
5	rs10491476	14619299		3.15618
2	rs1357396	176392269		3.15583
11	rs10789794	110639773		3.15514
5	rs1005665	109064299	MAN2A1	3.1545
9	rs327997	108020529	SLC44A1	3.15382
1	rs6669271	158471999		3.15335
11	rs7924880	101215110		3.1531
18	rs4547444	64898982		3.15273
5	rs445122	146006858	PPP2R2B	3.15145
9	rs2501917	75316123	TMC1	3.15109
21	rs94967	41195307		3.14934
9	rs4743873	95270781	CENPP, ECM2	3.1485
7	rs2687087	99294472		3.148
7	rs2687079	99304618	CYP3A7	3.148
14	rs1642822	77068037		3.14721
17	rs8072347	77072043	ENGASE	3.14701
9	rs280659	98992677		3.14631
2	rs1038511	134790276		3.14529
2	rs11890854	137017060		3.14513
2	rs4437017	133864452	NCKAP5	3.14478
2	rs4954564	136895508		3.14473
1	rs41371046	223475159	SUSD4	3.14423
19	rs978052	31508146		3.14398
6	rs9296791	55376167	HMGCLL1	3.14341
2	rs599076	135263902	TMEM163	3.14329
19	rs9304718	52011930		3.14318
8	rs6991000	125171094		3.14307
7	rs3808168	123588444	SPAM1	3.1417
12	rs10861797	79686699	SYT1	3.14076
17	rs8072900	16516749		3.14059
11	rs6589161	110583847	ARHGAP20	3.13851
1	rs2176507	223594234		3.13828
2	rs1432220	137868740	THSD7B	3.13826
3	rs6437534	104499013		3.13727
5	rs12518972	145903382		3.13703
16	rs2911150	81028799	C16orf61	3.13643
2	rs6742336	176195604		3.13458
2	rs17324331	230739209	TRIP12	3.13457
18	rs8090284	64942123		3.1345
4	rs6811520	56315178	CLOCK	3.13442
6	rs7774863	13296206		3.13356
2	rs4953903	134941155		3.13353
14	rs7144207	105899667	MTA1	3.13276
13	rs7990062	30551093		3.13227
11	rs1471924	104345561		3.13208
2	rs7419616	39022821		3.13198
7	rs1860705	120056669	KCND2	3.13144
2	rs1522831	176331633		3.12961
14	rs1676245	77067628		3.1295
2	rs4954029	133891025	NCKAP5	3.12788
5	rs697569	14749551	ANKH	3.1273
6	rs6926831	87938363	ZNF292	3.12707
2	rs7567089	137128900		3.12701
7	rs10251386	20397907	ITGB8	3.12674
9	rs10819075	128577889	PBX3	3.12604
9	rs10986949	128579279	PBX3	3.12604
9	rs10819076	128582099	PBX3	3.12604
9	rs4304423	128577508	PBX3	3.12576
4	rs1522106	56307214	CLOCK	3.1251
11	rs7927868	75611644	UVRAG	3.12444
7	rs6965702	37074776	ELMO1	3.12396
4	rs1899293	61001478		3.12367
3	rs7640427	104500264		3.12357
7	rs17142783	20433848	ITGB8	3.12346
14	rs12323911	67724410	MPP5	3.12339
2	rs7608128	137007943		3.12258
2	rs7586410	182641577		3.12254
2	rs2289075	134128403	NCKAP5	3.12248
9	rs10986883	128520982	PBX3	3.12235
3	rs924761	147224071		3.12149
2	rs360390	127048167		3.12099
5	rs4475260	11816132	CTNND2	3.11946
2	rs4954112	134934400		3.11912
9	rs11791270	98972430		3.11796
1	rs2501875	161239471	PCP4L1	3.11693
2	rs11896713	134257724	NCKAP5	3.11645
7	rs13230570	37073913	ELMO1	3.11569
19	rs4801874	52027676	SIGLEC6	3.11507
12	rs7969242	53134695		3.11408
12	rs1245820	79642422	SYT1	3.11343
3	rs726999	25675944	TOP2B	3.11291
12	rs897393	123312051	CCDC62	3.11181
12	rs637419	53115770		3.10981
14	rs1983654	97480072		3.10953
1	rs6680977	89086368		3.10905
17	rs3744182	77075631	ENGASE	3.10905
14	rs10135890	45452702	FAM179B	3.10658
2	rs16834513	137254485		3.10645
2	rs1430352	137254924		3.10645
8	rs980812	23948204		3.10638
9	rs10819043	128037245	GAPVD1	3.10526
9	rs16930933	13817769		3.10407
17	rs4792762	16564034		3.10379
6	rs578290	13282190	PHACTR1	3.10323
12	rs4761943	53124918		3.10302
2	rs4667274	190130511		3.10243
14	rs710270	97486738		3.10221
11	rs7122276	75557235	UVRAG	3.10092
9	rs1475696	100691397	HEMGN	3.09766
9	rs2476920	99003657	HSD17B3	3.09689
17	rs7218241	16550817	ZNF624	3.09641
17	rs7222875	16556508	ZNF624	3.09641
10	rs7084309	70233314	DNA2	3.09583
8	rs13271554	141873688	PTK2	3.09561
8	rs7008498	141877028	PTK2	3.09561
13	rs7994117	30488799		3.09538
5	rs7732326	43877259		3.09524
8	rs13261338	141891821	PTK2	3.09505
2	rs10197003	137102171		3.09503
3	rs1485251	4234557		3.09495
11	rs2198153	45475705		3.09477
9	rs7026203	75262472	TMC1	3.0934
18	rs2333706	65001790		3.09336
6	rs435466	13284204	PHACTR1	3.0932
2	rs1849873	137131321		3.09235
7	rs2541072	37166379	ELMO1	3.09163
1	rs2501873	161204538	NR1I3	3.09147
2	rs2714212	142108519	LRP1B	3.09132
2	rs2683824	142108997	LRP1B	3.09132
10	rs10998222	70246874	SLC25A16	3.09093
18	rs4243302	64984327		3.09088
5	rs2548334	42954436		3.0904
3	rs379462	52004317	ABHD14B	3.09002
1	rs1518044	223479813	SUSD4	3.08981
18	rs10503137	66666902	CCDC102B	3.08841
11	rs7945321	101243533		3.087
9	rs1980848	95248571	CENPP	3.0866
18	rs8094964	66657349	CCDC102B	3.08656
17	rs9904901	16529675	ZNF624	3.08578
7	rs11982415	72220842	TYW1B	3.08551
7	rs4717065	72221691	TYW1B	3.08551
17	rs149245	3579652	P2RX5	3.08516
3	rs1901008	19217742	KCNH8	3.08311
3	rs2363095	19218158	KCNH8	3.08311
6	rs569882	159678599	FNDC1	3.08303
4	rs6838597	110446409	SEC24B	3.08258
2	rs13407503	134110924	NCKAP5	3.08141
3	rs7428897	19070771		3.08105
3	rs7633015	19074126		3.08105
3	rs9880307	16974610	PLCL2	3.08086
9	rs216364	33818257	UBE2R2	3.08062
4	rs2333895	61143085		3.08045
17	rs178463	3578351	P2RX5	3.08009
17	rs222762	3578647	P2RX5	3.08009
2	rs7588222	98864281	VWA3B	3.07892
2	rs10177346	182724664		3.07824
11	rs485890	85045007	DLG2	3.07734
9	rs1663741	75361124	TMC1	3.0767
7	rs2541088	37169563	ELMO1	3.07653
10	rs2790454	28842032	WAC	3.07529
5	rs10085125	66902674		3.07355
3	rs304076	4535380	ITPR1	3.07352
2	rs1403370	176381319		3.07338
2	rs6736485	176381919		3.07338
2	rs1439107	135111093	MGAT5	3.0724
7	rs6953544	123607276	SPAM1	3.07237
7	rs7805928	104934662	SRPK2	3.07182
11	rs11236553	75546137	UVRAG	3.07144
5	rs7379525	11855867	CTNND2	3.07097
9	rs412147	98985321		3.06995
2	rs1347030	137879819	THSD7B	3.06846
10	rs1535539	70231701	DNA2	3.06774
10	rs7478105	70232141	DNA2	3.06774
20	rs1337921	22571208		3.06731
9	rs7031391	83288944		3.06545
13	rs7328696	34211793		3.06468
2	rs2437901	176331296		3.06408
1	rs1546844	175257650		3.06393
2	rs4954438	137559630		3.06385
11	rs4944195	78003499	GAB2	3.06371
11	rs4944196	78008731	GAB2	3.06371
9	rs2793180	75285903	TMC1	3.06334
2	rs11688203	127186177		3.06323
2	rs34199712	127187977		3.06323
2	rs6749080	230758560	TRIP12	3.06321
2	rs13014061	230759699	TRIP12	3.06321
9	rs10118632	75258120	TMC1	3.0622
2	rs2696343	182565858		3.06173
7	rs2189976	120294932	KCND2	3.06138
1	rs11204726	150743492		3.06118
1	rs10888394	150749913		3.06118
2	rs6742511	137258904		3.06098
7	rs7811612	20432574	ITGB8	3.0601
5	rs697571	14751588	ANKH	3.05847
2	rs16830493	135124303	MGAT5	3.05799
2	rs2221416	98885925	VWA3B	3.05752
6	rs9366035	167051628	RPS6KA2	3.057
8	rs10113646	24188804	ADAM28	3.05638
1	rs1713209	223578627		3.05619
7	rs4730972	120307218	KCND2	3.05611
9	rs10986961	128589471	PBX3	3.05556
2	rs935474	135079978	MGAT5	3.05522
2	rs1533887	176346089		3.05428
2	rs2177250	176346170		3.05428
1	rs11809638	104870982		3.05357
21	rs2837216	41152306	IGSF5	3.05328
6	rs9353450	87836386		3.05296
8	rs6994744	141740868	PTK2	3.05289
10	rs1199096	59950234		3.05233
8	rs7839182	125176404		3.05231
8	rs10875458	141779826	PTK2	3.05086
12	rs6581232	59511889		3.05086
9	rs12337223	125764237	RABGAP1	3.05083
2	rs1271066	134988931		3.05068
9	rs7033765	100591705		3.04975
2	rs10498240	230734531	TRIP12	3.0491
5	rs9326786	109213385		3.04891
4	rs10517502	61154338		3.04887
4	rs10517501	61154900		3.04887
4	rs6850184	61159674		3.04887
4	rs6811354	160742791		3.04836
2	rs6715785	136910273		3.04711
5	rs2657446	102004849		3.04638
9	rs2183004	83255314		3.04517
13	rs7324034	34084266		3.04511
21	rs2837212	41148560	IGSF5	3.0449
21	rs1018350	41148845	IGSF5	3.0449
13	rs529547	30564367		3.0444
12	rs1859337	113319041	RPH3A	3.04329
2	rs4954566	136901513		3.04312
2	rs16825886	230752197	TRIP12	3.04295
9	rs11138767	83246133		3.04267
10	rs2790179	60035372	CISD1	3.04262
10	rs2254775	60036815	CISD1	3.04262
17	rs9911518	16516245		3.04071
14	rs12880142	97467748		3.04069
2	rs4954159	135426782	TMEM163	3.04067
2	rs1467194	135430621	TMEM163	3.04067
14	rs8015145	97502336		3.0406
9	rs179177	108043265	SLC44A1	3.04013
2	rs4954469	137877266	THSD7B	3.04008
21	rs372883	30717737	BACH1	3.03951
1	rs923663	158507732		3.03926
21	rs762190	30859694		3.03831
7	rs11762117	20391383	ITGB8	3.03753
4	rs1345046	61005396		3.03718
2	rs2734871	136869873		3.03662
11	rs12289476	110610686		3.03646
2	rs1522829	176398814		3.03635
2	rs10207413	176399046		3.03635
3	rs7629339	19274635	KCNH8	3.03632
3	rs6762816	17083709	PLCL2	3.03579
2	rs10200243	182651182		3.03527
14	rs10133922	97505011		3.03229
5	rs166137	3152802		3.03187
2	rs2136585	200872831		3.03157
9	rs447866	31952639		3.0314
11	rs6592772	78015563	GAB2	3.03122
11	rs10899469	78018313	GAB2	3.03122
11	rs10895692	104341165		3.03082
11	rs530323	84974898	DLG2	3.03038
18	rs9961753	66679154	CCDC102B	3.03021
14	rs6575562	96429863		3.02993
2	rs6706188	100739970	AFF3	3.02953
2	rs717575	209250328		3.02922
9	rs10780435	83197939		3.02767
2	rs10185097	12322388		3.02653
2	rs12613655	137601781		3.02529
2	rs7606415	135762980	YSK4	3.02528
16	rs2257378	81077915	ATMIN	3.02506
9	rs28417902	140088630	TPRN	3.02474
1	rs826403	118167199	FAM46C	3.02447
15	rs7757	83685440	BTBD1	3.02362
2	rs981143	195252309		3.02356
11	rs7121639	75557383	UVRAG	3.02265
20	rs6014057	53178662	DOK5	3.02222
2	rs3791839	230702638	TRIP12	3.02185
17	rs222765	3579858	P2RX5	3.02179
5	rs309906	42985370		3.02141
2	rs6705802	48603483	FOXN2	3.02119
4	rs9996745	61115698		3.02116
7	rs7780006	104936469	SRPK2	3.02099
12	rs9795629	123294710	CCDC62	3.02067
12	rs10773599	123297419	CCDC62	3.02067
7	rs2541074	37166887	ELMO1	3.02065
3	rs13059488	69246152	FRMD4B	3.0202
10	rs10749217	118231406	PNLIPRP3	3.01955
7	rs1035014	119973934	KCND2	3.01938
15	rs10902579	101022693	LASS3	3.01937
6	rs240154	101065792	ASCC3	3.01777
9	rs10119795	100637339		3.01712
2	rs1900346	134607680		3.01676
3	rs11914998	147165814		3.0162
1	rs2576570	118147675	FAM46C	3.01608
13	rs12429187	30537297		3.01601
2	rs10469582	135145543	MGAT5	3.01558
2	rs7569510	200853730		3.01546
14	rs17248526	67737894	MPP5	3.01516
9	rs2296666	95274261	CENPP, ECM2	3.01487
8	rs6983818	23895254		3.01453
11	rs1441931	101751241		3.0145
2	rs13425562	134720280		3.01445
2	rs4429522	134721888		3.01445
2	rs988937	186536911		3.01408
11	rs11532049	101292217		3.01401
9	rs12348691	100608682		3.01337
9	rs13288000	100608980		3.01337
7	rs4646457	99245080		3.01285
8	rs17154921	8131347		3.01283
5	rs10045318	3128522		3.01217
17	rs1107400	3615496		3.01158
2	rs2048756	137155850		3.01127
11	rs6590849	101218094		3.01115
1	rs319507	118185073		3.01093
2	rs2046475	134775344		3.0109
2	rs9917247	186541545		3.01082
2	rs13015800	145822655		3.0107
2	rs12691704	145822778		3.0107
17	rs12450407	77002763	CANT1	3.00878
8	rs1384895	23944170		3.00826
4	rs9997288	56347227	CLOCK	3.00822
11	rs11828568	75655438	UVRAG	3.00802
2	rs4308131	118110978		3.00791
2	rs6430501	134944144		3.00704
9	rs7873389	100609230		3.00635
9	rs907577	100615117	FOXE1	3.00635
9	rs1867278	100615949	FOXE1	3.00635
17	rs8069286	16502980		3.00603
9	rs7036600	13854370		3.00433
15	rs4643297	101023714	LASS3	3.00422
4	rs6852062	110369533	SEC24B	3.00249
1	rs2176505	223487055	SUSD4	3.00245
1	rs9442047	223330743		3.00166
6	rs16899269	167044623	RPS6KA2	3.0014
17	rs4789903	77003327	CANT1	3.00119
11	rs17134394	75554274	UVRAG	3.00047
9	rs944855	24185376		2.99857
12	rs1671681	123303619	CCDC62	2.99856
12	rs10847742	123289395	CCDC62	2.99835
1	rs2138970	223495324	SUSD4	2.998
1	rs1341289	223495517	SUSD4	2.998
1	rs34238669	223496073	SUSD4	2.998
2	rs480368	135237274	TMEM163	2.99779
7	rs10242455	99240179		2.99668
3	rs304090	4519867		2.99627
9	rs287579	31981125		2.99625
4	rs2061156	61167386		2.99608
3	rs12629597	63055350		2.99576
11	rs286028	85105113	DLG2	2.99443
7	rs2299328	104905588	SRPK2	2.99373
1	rs1417748	223613551		2.99319
2	rs280215	121789026		2.99311
15	rs1002881	83615274	HOMER2	2.99302
2	rs3094762	200932979		2.99262
2	rs2118296	209212366	PIKFYVE	2.99252
5	rs7703239	66905835		2.99168
2	rs4953917	135140582	MGAT5	2.99054
3	rs7430879	48038714	MAP4	2.98984
18	rs8085022	66661113	CCDC102B	2.98943
15	rs1159994	39809990		2.98849
21	rs2832290	30728863		2.98827
4	rs41324951	56288743	TMEM165	2.98814
9	rs7043885	100596439		2.98812
2	rs2465094	137631721		2.98767
2	rs7606972	137456700		2.98697
12	rs886479	113319105	RPH3A	2.98677
10	rs2790189	60042576	CISD1	2.98665
8	rs7815685	8126637		2.98645
8	rs2221817	24165555	ADAM28	2.98644
2	rs953387	136907170		2.9858
9	rs10820008	98973227		2.98467
2	rs624817	135278207	TMEM163	2.98446
7	rs10254660	123625077		2.98425
6	rs7739034	87886186	ZNF292	2.98405
3	rs323893	52020411	ACY1	2.98366
9	rs370629	107989797		2.98309
1	rs6702438	104858684		2.98253
1	rs2317259	104860634		2.98253
5	rs315212	143312556		2.98201
6	rs4707351	87929304	ZNF292	2.98198
3	rs304029	4545824	ITPR1	2.98083
2	rs503562	135260071	TMEM163	2.97987
11	rs2982587	34146502	NAT10	2.97904
9	rs2296555	37708307	FRMPD1	2.97811
1	rs17487717	223486421	SUSD4	2.9778
2	rs2115866	133999831	NCKAP5	2.97721
9	rs398908	31971499		2.97641
5	rs167723	145972189	PPP2R2B	2.97628
13	rs10507413	34207700		2.97605
3	rs12714975	19085374		2.976
21	rs1153287	30685611	BACH1	2.97587
2	rs6726457	136900469		2.97488
11	rs286050	85079419	DLG2	2.97459
2	rs6430634	137136958		2.97458
8	rs9650572	141831989	PTK2	2.97445
8	rs7001591	141834000	PTK2	2.97445
3	rs9816379	37960151	CTDSPL	2.97409
2	rs2053461	230712174	TRIP12	2.97391
1	rs1498911	88985632		2.97314
2	rs3769714	99150802	INPP4A	2.9728
11	rs575050	85339542	DLG2	2.97161
3	rs6550910	19089165		2.97129
14	rs1998245	96428578		2.97127
21	rs4816657	41146835	IGSF5	2.97102
14	rs17104114	67667510	FAM71D	2.97071
11	rs2077943	110538289	ARHGAP20	2.97042
2	rs2363579	209209292	PIKFYVE	2.9703
6	rs3903920	87934736	ZNF292	2.97029
11	rs10751124	85143128	DLG2	2.97025
19	rs8109968	31706411		2.96989
5	rs10057692	43847396		2.96956
10	rs1898067	77815222	C10orf11	2.96917
6	rs7744273	55391815	HMGCLL1	2.96906
8	rs4961289	141748265	PTK2	2.96902
8	rs4961290	141751712	PTK2	2.96902
5	rs2548345	42978175		2.96866
5	rs309909	42983823		2.96866
2	rs2592594	121727565	GLI2	2.96849
2	rs6728598	121727753	GLI2	2.96849
20	rs1203905	22560689		2.96669
20	rs1203907	22560971		2.96669
15	rs17158127	83686759	BTBD1	2.9661
4	rs4558823	160661652		2.96573
13	rs11147404	30539456		2.96522
9	rs384947	107991283		2.96506
9	rs543563	3909803	GLIS3	2.96488
3	rs9882625	147317832		2.96442
9	rs1547126	3895074	GLIS3	2.96441
2	rs10205426	182722637		2.96417
8	rs6988185	125179381		2.96408
2	rs1966710	201207808	SPATS2L	2.96368
5	rs2400798	101788155	SLCO6A1	2.96353
12	rs10773627	123311853	CCDC62	2.96331
12	rs828113	53121884		2.96267
12	rs864344	53121995		2.96267
7	rs2348277	134800917	AGBL3	2.96251
14	rs4905408	96404779		2.96238
3	rs731684	52109841	POC1A, WDR51A	2.9622
2	rs1346776	134107548	NCKAP5	2.96188
1	rs17163742	223329283		2.96157
9	rs13295592	13856937		2.96155
2	rs16829964	134789655		2.96144
1	rs1497676	104820635		2.96131
9	rs1444835	75252221	TMC1	2.96053
9	rs1037031	75253729	TMC1	2.96053
11	rs512910	85007026	DLG2	2.96032
3	rs9853587	69244162	FRMD4B	2.96023
5	rs452421	3128929		2.9601
2	rs2290049	135114889	MGAT5	2.95916
2	rs3791293	135117771	MGAT5	2.95916
2	rs6754148	118153550		2.95913
9	rs12350789	125802427	RABGAP1	2.95888
2	rs592037	135283436	TMEM163	2.95878
19	rs10411956	31684545		2.9581
8	rs7845203	8145440		2.95699
2	rs6430476	134719933		2.95628
2	rs10176056	98918154	VWA3B	2.95612
2	rs6430456	134561851		2.95559
11	rs551940	85046246	DLG2	2.95531
1	rs12727472	104813869		2.9549
16	rs13185	81079641	ATMIN	2.95488
18	rs10871642	66676848	CCDC102B	2.95443
9	rs1547127	3895172	GLIS3	2.95439
9	rs10514815	95256695	CENPP	2.95434
9	rs10429459	95258119	CENPP, ECM2	2.95434
9	rs927865	95261327	CENPP, ECM2	2.95434
9	rs4744135	95251874	CENPP	2.95411
2	rs1427611	137474142		2.95336
17	rs1185511	3627619	GSG2, ITGAE	2.95278
2	rs4973230	230697859	TRIP12	2.95236
4	rs10009463	110373682	SEC24B	2.95155
2	rs6430494	134844128		2.95077
2	rs13426157	134126143	NCKAP5	2.95074
2	rs1593762	137476801		2.95052
9	rs6477597	99406750	C9orf21	2.95007
7	rs887614	156750695	NOM1	2.95004
5	rs186322	42984638		2.94903
11	rs7952191	110634904		2.94817
3	rs4541413	69237435	FRMD4B	2.94792
5	rs17337582	57040318		2.94791
2	rs7577996	195198744		2.94776
2	rs10928499	135332355	TMEM163	2.94622
2	rs12615971	186599215		2.94606
6	rs6916934	158359003	SNX9	2.94443
5	rs1545488	101728519	SLCO6A1	2.94384
17	rs2737120	3608296		2.94363
17	rs2737121	3608522		2.94363
2	rs842358	135345109	TMEM163	2.94358
19	rs276731	31514822		2.9432
2	rs13418310	182733299		2.94285
1	rs11185426	104853717		2.94249
10	rs1199088	59909204		2.94192
8	rs13251663	141841577	PTK2	2.94175
8	rs1735166	146065173	ZNF7	2.94142
4	rs717252	61163718		2.94121
9	rs7357707	100630949		2.94048
2	rs13397694	137038105		2.94009
4	rs3924779	61110086		2.93865
3	rs5012971	48074547	MAP4	2.93829
21	rs1153294	30701096	BACH1	2.93789
7	rs7785571	120112487	KCND2	2.93746
2	rs6749561	134000064	NCKAP5	2.93645
4	rs7681265	110391962	SEC24B	2.93611
14	rs850755	77088859		2.93609
9	rs438299	107990126		2.93576
3	rs9863583	19043728		2.93545
3	rs7433351	19044067		2.93545
2	rs1562855	39008468	GEMIN6	2.93535
8	rs6984544	125175206		2.93521
9	rs7019470	127913837	PPP6C	2.9351
7	rs11973801	99102911	ZKSCAN5	2.93466
2	rs10498242	230729421	TRIP12	2.93341
14	rs856247	97490786		2.93313
1	rs11264998	158488766		2.93259
1	rs11265002	158489063		2.93259
10	rs11001619	77881956	C10orf11	2.93148
9	rs407179	99012277	HSD17B3	2.93034
2	rs274845	145917036		2.93011
20	rs2426511	53059883		2.92956
7	rs10263803	20437823	ITGB8	2.92925
2	rs1370370	209183063	PIKFYVE	2.92844
2	rs10932259	209184999	PIKFYVE	2.92844
12	rs17121877	59420919		2.92819
21	rs2832363	30871356		2.92791
2	rs4630748	38990460		2.92604
2	rs12993800	158388779	ACVR1C	2.92592
6	rs16900529	158376369		2.92524
1	rs6663376	49133661	AGBL4	2.92513
5	rs10045432	43865891		2.92508
18	rs7240846	65017147		2.92496
1	rs2421308	70368684	LRRC7	2.92442
9	rs726353	13832491		2.924
8	rs1483817	23969330		2.9238
5	rs1238016	3128940		2.92356
1	rs2096141	223311940	TLR5	2.92336
1	rs6674065	88986066		2.92322
6	rs4706289	87887245	ZNF292	2.9227
11	rs7122386	75557301	UVRAG	2.92269
13	rs1361057	74055303		2.92226
6	rs6909021	87884313	ZNF292	2.9221
9	rs7869453	127912316	PPP6C	2.92127
9	rs2113352	127908306		2.92026
9	rs1549314	127910307	PPP6C	2.92026
10	rs9299496	70257072	SLC25A16	2.92009
20	rs945982	22534141		2.91924
7	rs7796945	104838050	SRPK2	2.91906
9	rs2025444	98994706		2.919
9	rs7024631	127906359	SCAI	2.91897
8	rs10101419	24022239		2.91823
7	rs4252437	142622324	TRPV5	2.91811
7	rs4252435	142622714	TRPV5	2.91811
2	rs7558139	12322604		2.91768
11	rs7947418	75548854	UVRAG	2.917
10	rs10883299	100977609	HPSE2	2.9161
2	rs2593708	134979415		2.91571
9	rs10986578	127893864	SCAI	2.91556
9	rs7019288	127883460	SCAI	2.91553
7	rs2037498	99311550	CYP3A7	2.91551
8	rs7018020	24198514	ADAM28	2.91546
2	rs2742343	179569436	TTN	2.91521
4	rs17040433	110364903	SEC24B	2.91516
2	rs7371043	136976936		2.91473
3	rs1566797	147172921		2.91468
11	rs1449703	110626437		2.91424
1	rs4255401	161253657	PCP4L1	2.9136
11	rs2957518	34154641	NAT10	2.91324
10	rs1265837	28943648		2.91275
4	rs2088983	160643774		2.91073
12	rs1373356	59425354		2.91023
3	rs1402746	104437203		2.90894
12	rs2028721	59448123		2.90798
12	rs2028720	59448197		2.90798
2	rs1313363	134994825		2.90766
2	rs6720578	182661756		2.90684
7	rs4252461	142617214	TRPV5	2.90651
5	rs845741	109001791		2.9064
8	rs1483818	23965735		2.90588
11	rs881120	85310786	DLG2	2.90534
8	rs7823178	24030831		2.90423
2	rs11884817	134934857		2.9041
2	rs1516991	135370052	TMEM163	2.90362
1	rs1603632	104882281		2.90359
1	rs2502805	161209841	NR1I3	2.90334
2	rs7561188	176218691		2.90275
7	rs2687076	99307268	CYP3A7	2.90219
2	rs7570717	135361035	TMEM163	2.90199
2	rs12619854	136785769		2.90124
11	rs11213582	110638146		2.90114
2	rs976247	209193185	PIKFYVE	2.90106
13	rs1886453	73990846		2.90061
4	rs17040498	110441418	SEC24B	2.89981
18	rs4047730	65007875		2.89956
12	rs12426166	83101314	TMTC2	2.89846
2	rs961788	100641459	AFF3	2.89822
15	rs936532	39798115		2.89792
14	rs4903448	77137815		2.89727
2	rs1465804	209214466	PIKFYVE	2.89702
2	rs2118297	209214770	PIKFYVE	2.89702
2	rs994696	209215448	PIKFYVE	2.89702
11	rs889889	110634145		2.89619
8	rs10102166	23946659		2.89581
14	rs1625024	77112202		2.89365
2	rs6543419	98854390	VWA3B	2.89338
12	rs676255	53122550		2.89312
2	rs2321537	134734490		2.89248
9	rs3739606	95237222	CENPP	2.8924
9	rs7031567	95241363	CENPP	2.89236
11	rs11032481	34025053		2.89158
5	rs1432805	109187498	MAN2A1	2.89098
7	rs10486391	20376018	ITGB8	2.89019
9	rs12004815	99314012	CDC14B	2.89015
15	rs11070210	39811688		2.88995
12	rs2203085	59471695		2.88977
11	rs10891158	110532348	ARHGAP20	2.88886
11	rs7951655	110604293		2.88875
3	rs13075457	48054553	MAP4	2.88848
2	rs6713245	158352326		2.88772
3	rs12496447	52103787		2.88711
11	rs431606	85379051		2.88574
2	rs10177579	118111305		2.88547
5	rs6554642	11801874	CTNND2	2.88484
7	rs1419480	126260563	GRM8	2.88398
5	rs903397	3131064		2.88375
10	rs3758626	70225504	DNA2	2.88354
6	rs240150	101072307	ASCC3	2.88349
7	rs2718159	134677527	AGBL3	2.88345
11	rs2982619	34150839	NAT10	2.88307
9	rs1887770	83260811		2.88283
2	rs7561482	137852698	THSD7B	2.88271
11	rs10899488	78088754	GAB2	2.88097
18	rs7232857	64904271		2.88089
4	rs28541279	110398890	SEC24B	2.88085
4	rs6854516	110406112	SEC24B	2.88085
8	rs10090774	141826739	PTK2	2.88015
12	rs1436668	59367758		2.88002
1	rs10912951	175269600		2.87899
11	rs7102109	110562578	ARHGAP20	2.87893
2	rs12619236	176224513		2.87848
11	rs1682383	85004969	DLG2	2.87842
15	rs12900411	83700667	BTBD1	2.87824
12	rs2171585	53074543	KRT1	2.87772
1	rs10923092	88987816		2.87722
2	rs1519305	134813786		2.87721
7	rs4385412	123620737		2.87595
1	rs7550809	150938381	LASS2	2.87573
2	rs4300794	186413124		2.87566
18	rs9957192	64970550		2.87486
2	rs10804386	158367312		2.87456
2	rs6430600	136836365		2.87427
3	rs6777465	4237036		2.87347
3	rs6769118	4237101		2.87347
9	rs423477	107981571		2.87319
2	rs3115413	200915783		2.87224
14	rs11159220	77094853		2.87108
1	rs7532023	89080420		2.871
2	rs4851256	100775045		2.87075
19	rs11084575	31652151		2.87075
19	rs1496632	31683976		2.87041
2	rs12991456	176092793		2.86996
2	rs6430491	134840967		2.86958
5	rs6879866	43829651		2.86864
6	rs4711958	13261630	PHACTR1	2.86802
15	rs1947783	39806759		2.86757
11	rs6589169	110605839		2.86727
15	rs16969038	39748389		2.86675
7	rs10263848	156722389		2.86667
3	rs982678	63088315		2.86612
10	rs12220316	70230840	DNA2	2.86546
5	rs309950	42954675		2.8653
2	rs295137	201150040		2.86498
7	rs2348057	134749006	AGBL3	2.86498
3	rs13069476	184831158	C3orf70	2.86484
11	rs1237203	85395180	CCDC89	2.86484
7	rs17161761	99156934	ZNF655	2.86483
5	rs31925	14674999	FAM105B	2.86436
7	rs6947941	99156446	ZNF655	2.86426
2	rs1432206	137892309	THSD7B	2.86393
5	rs7703910	11805252	CTNND2	2.86384
2	rs7582731	100686486	AFF3	2.86374
2	rs893256	209168853	PIKFYVE	2.86355
5	rs25915	108992687		2.8631
18	rs4891717	66659401	CCDC102B	2.86288
2	rs11890697	134899485		2.86286
7	rs1860487	123715136		2.8627
12	rs1245814	79639436	SYT1	2.86266
3	rs6770467	48019232	MAP4	2.86233
3	rs6770477	48019258	MAP4	2.86233
3	rs9811277	48011638	MAP4	2.86227
2	rs1257210	134985914		2.86226
3	rs1351950	4205623		2.86219
3	rs9814961	48017617	MAP4	2.86203
1	rs2353476	223311863	TLR5	2.86157
11	rs12289680	110610874		2.86107
2	rs7591512	136802725		2.86068
1	rs320000	49126253	AGBL4	2.86058
1	rs12034300	104851904		2.86048
7	rs2348053	134720558	AGBL3	2.86027
7	rs4348415	134720997	AGBL3	2.86027
2	rs1919367	201010789		2.85928
2	rs4851954	98879818	VWA3B	2.85871
5	rs13165086	145977790	PPP2R2B	2.85861
6	rs1512414	13276415	PHACTR1	2.85802
2	rs13382928	121795477		2.85764
2	rs11693648	121797319		2.85764
8	rs288372	24055826		2.85671
2	rs13424337	182629582		2.85616
2	rs12616209	122489374	MKI67IP	2.85534
11	rs6592615	75548772	UVRAG	2.85484
6	rs6930229	160283439		2.85478
1	rs6683506	88936206		2.85473
9	rs10814603	37706452	FRMPD1	2.85463
2	rs1257180	134978341		2.85444
3	rs4618210	17124384	PLCL2	2.85408
11	rs4945265	78027458	GAB2	2.85399
11	rs7116611	78030046	GAB2	2.85399
1	rs320009	49129204	AGBL4	2.85389
2	rs11684547	134301130	NCKAP5	2.85348
5	rs1159045	145953954		2.85329
11	rs1487716	104337651		2.85325
14	rs9743912	67732861	MPP5	2.85312
2	rs12467109	200955657		2.85284
2	rs7597227	134895430		2.85269
6	rs202054	13273318	PHACTR1	2.85266
2	rs6730966	176230836		2.85193
10	rs1199085	59927277		2.85158
11	rs1032090	28177542	METT5D1	2.85081
16	rs2602411	81036324	C16orf61	2.85007
16	rs2602413	81036671	C16orf61	2.85007
11	rs901104	77930499	GAB2	2.85004
11	rs11038440	45419113		2.84987
9	rs328014	108036246	SLC44A1	2.84935
9	rs2809407	120765212		2.84851
2	rs7589297	135652399	ACMSD	2.84704
2	rs558838	137651359		2.84693
2	rs1402470	142119402	LRP1B	2.84687
1	rs7551911	223617182		2.84634
9	rs193007	108043166	SLC44A1	2.84633
2	rs6714869	158377885		2.84624
2	rs755586	135068007	MGAT5	2.84619
2	rs13409578	136417468	R3HDM1	2.84598
9	rs2487471	75280611	TMC1	2.84535
3	rs4974463	130843677	NEK11	2.84513
2	rs974529	137870529	THSD7B	2.84492
9	rs1785512	34026538	UBAP2	2.84467
9	rs1758633	34027923	UBAP2	2.84467
5	rs2007151	108963650		2.84268
8	rs13255947	141911445	PTK2	2.84243
11	rs896340	45487041		2.84156
7	rs2348058	134750984	AGBL3	2.84152
12	rs1245840	79654318	SYT1	2.84104
6	rs9457743	160273699		2.84089
19	rs4802810	52050226		2.84017
2	rs10176932	39045885	DHX57	2.83995
21	rs7277179	30758760		2.83974
21	rs2832309	30761507		2.83974
10	rs1769025	59928166		2.83901
5	rs316408	43066774		2.83871
4	rs7667502	110451390	SEC24B	2.83798
3	rs1881708	25645514	TOP2B	2.83703
2	rs2278849	134315397	NCKAP5	2.83701
8	rs7016438	23936884		2.83622
9	rs17260258	83253373		2.83579
4	rs10016533	110354054	SEC24B	2.83573
9	rs10983920	100602613		2.83542
9	rs4743136	100608059		2.83542
2	rs744129	134552026		2.83501
2	rs3769028	135676852	CCNT2	2.83453
9	rs1796976	75352991	TMC1	2.83449
3	rs9289748	147137976	FLJ30375	2.83278
9	rs7872021	125854871	RABGAP1	2.83257
2	rs13033675	12311168		2.83213
20	rs2426509	53055836		2.83211
3	rs7427418	48022707	MAP4	2.83194
4	rs6533431	110445945	SEC24B	2.83166
20	rs6091885	53072901		2.83152
13	rs2388239	30499076		2.831
17	rs11769	77045401	C1QTNF1	2.82971
12	rs4759355	123316566		2.82958
12	rs921808	123323135	HIP1R	2.82958
12	rs897391	123326374	HIP1R	2.82958
11	rs7123790	101729621		2.82944
12	rs10466917	109977464		2.82943
3	rs2259801	4513543		2.82915
6	rs17700321	13280666	PHACTR1	2.82785
7	rs6954844	104926183	SRPK2	2.8277
6	rs4461738	100977940	ASCC3	2.8271
4	rs10003670	61119178		2.82688
2	rs6726677	122489932	MKI67IP	2.82682
2	rs16841092	209222578	PIKFYVE	2.82637
9	rs7043516	100617433	FOXE1	2.82632
2	rs6708702	137074132		2.82587
3	rs2878438	52103045		2.82574
5	rs6878323	109171448	MAN2A1	2.82571
3	rs1058378	25639394	RARB, TOP2B	2.82557
12	rs1268463	79643494	SYT1	2.82543
3	rs9289750	147169065		2.82502
2	rs1400127	118152277		2.82491
21	rs1153295	30704080	BACH1	2.82423
10	rs10786551	101259973		2.82415
17	rs9896857	76996744	CANT1	2.82309
9	rs16911097	99288951	CDC14B	2.82304
1	rs12040106	223607389		2.82265
3	rs17016894	25672778	TOP2B	2.82251
3	rs9848727	52070955		2.82174
21	rs2027605	30726773		2.82089
2	rs1509830	200908143		2.82083
14	rs8004148	67686430	FAM71D	2.8205
7	rs1072198	120327349	KCND2	2.82047
12	rs10861717	79629875	SYT1	2.82023
12	rs1405498	79629950	SYT1	2.82023
11	rs1825824	104305022		2.81999
8	rs1825369	23886711		2.81953
9	rs2380906	3882949	GLIS3	2.81873
9	rs1417614	75295593	TMC1	2.81871
2	rs1430133	218626475		2.81805
3	rs1160604	4229796		2.81799
10	rs12257985	118250413		2.81776
22	rs1206542	19236020	CLTCL1	2.81726
11	rs12806548	28152846	METT5D1	2.81548
19	rs8182477	52032355	SIGLEC6	2.81534
2	rs2582922	135281233	TMEM163	2.81513
8	rs7819362	24164403	ADAM28	2.81494
2	rs6435453	209219190	PIKFYVE	2.81469
2	rs10208191	209220157	PIKFYVE	2.81469
17	rs1317421	77078109	ENGASE	2.81437
21	rs4816658	41154054	IGSF5	2.81427
2	rs4953921	135286448	TMEM163	2.81403
9	rs466994	127951863	PPP6C	2.81393
4	rs13133791	126080345		2.81295
2	rs13385720	135260200	TMEM163	2.81289
7	rs10953986	123613763		2.81257
8	rs10112358	64296883		2.81231
12	rs1355469	59430303		2.81183
14	rs2145628	96422492		2.81095
14	rs1951300	96422745		2.81095
5	rs2539732	57081450		2.81068
1	rs11811828	223614061		2.8101
20	rs6023245	53054665		2.80998
1	rs319505	118186532		2.80996
9	rs6586	100666931	C9orf156	2.80982
2	rs1257178	134944850		2.80932
3	rs11922330	19188805	KCNH8	2.80913
22	rs807464	19230625	CLTCL1	2.80889
10	rs7909516	77885337	C10orf11	2.80817
22	rs809416	19224115	CLTCL1	2.80774
22	rs807467	19226260	CLTCL1	2.80774
1	rs825130	223584719		2.80732
5	rs468921	3132668		2.80708
11	rs454388	85087410	DLG2	2.80692
12	rs11831879	82881082		2.80612
12	rs1029484	113285073	RPH3A	2.80607
14	rs12100842	45535985	FAM179B	2.80599
4	rs17776975	56276895	TMEM165	2.80393
21	rs425989	30715275	BACH1	2.80294
14	rs7153174	105904830	MTA1	2.80284
18	rs988525	66712510	CCDC102B	2.80275
2	rs4245843	137039784		2.80119
6	rs3846903	13281412	PHACTR1	2.80092
9	rs17080971	75226110	TMC1	2.80086
12	rs10862491	82921922		2.80081
2	rs13013786	176177564		2.80079
9	rs10978609	99452968		2.79938
9	rs13284832	128435126	MAPKAP1	2.79909
9	rs1561958	100669799	C9orf156	2.79903
5	rs6862256	43865452		2.79897
2	rs17039745	122467828		2.79837
4	rs6816453	61162361		2.79776
5	rs4516856	43889207		2.79755
2	rs35780935	176177924		2.79719
18	rs1117144	66726669		2.79714
3	rs921160	63088792		2.79702
9	rs4560872	83316690		2.79667
9	rs9644986	83317111		2.79667
2	rs7600871	134014961	NCKAP5	2.79643
4	rs13119112	126064719		2.79638
8	rs2140125	8120343		2.79615
17	rs1716	3632836	ITGAE	2.79604
12	rs7957412	83181992	TMTC2	2.796
2	rs12475139	136786651		2.79589
9	rs4880193	139929934	C9orf139	2.79585
2	rs6743757	48593224	FOXN2	2.79568
2	rs12476718	137493598		2.79557
16	rs935942	81112136	C16orf46	2.79538
9	rs1663762	75276898	TMC1	2.79423
5	rs2291943	14751400	ANKH	2.7939
2	rs7559696	134512727		2.7936
11	rs2371373	75568424	UVRAG	2.79316
2	rs16833964	137146324		2.79294
2	rs2037799	182625313		2.79287
11	rs17788407	45469522		2.7928
11	rs7930399	45398217		2.7926
2	rs10183527	182623490		2.79222
3	rs16835716	130796275	NEK11	2.79185
2	rs13026531	137805397	THSD7B	2.79045
2	rs4425130	134514686		2.78978
2	rs6754481	182623003		2.78949
3	rs2089076	147180677		2.7892
9	rs11556580	140084376	ANAPC2, SSNA1	2.78912
9	rs10121098	37697265	FRMPD1	2.78882
9	rs10814059	34008406	UBAP2	2.78801
7	rs4730975	120327440	KCND2	2.78759
5	rs322474	145974922	PPP2R2B	2.78748
7	rs10215885	20420170	ITGB8	2.78741
3	rs9826388	37961683	CTDSPL	2.78674
3	rs9869652	37962690	CTDSPL	2.78674
3	rs6809087	17070582	PLCL2	2.78544
2	rs6759065	135389197	TMEM163	2.78527
5	rs4702048	14750800	ANKH	2.78511
9	rs12336241	83264458		2.78486
2	rs1433234	176093292		2.78463
2	rs10168801	218580550		2.78457
17	rs4789982	77081150	ENGASE	2.78455
2	rs1534599	201073133		2.78454
8	rs7824619	24014841		2.78202
13	rs4242952	73990613		2.78174
12	rs1880867	79597448	SYT1	2.78171
11	rs7481005	101210420		2.7816
10	rs1898064	77819537	C10orf11	2.78008
7	rs1361990	126218229	GRM8	2.77992
9	rs544169	33956791	UBAP2	2.77901
3	rs7633540	37960591	CTDSPL	2.77849
9	rs7866436	100650096		2.77848
4	rs9997563	110452375	SEC24B	2.77669
4	rs10003981	110454306	SEC24B	2.77669
3	rs3913298	4145538		2.77623
2	rs12995723	12364228		2.77612
2	rs34360232	230786093	FBXO36, TRIP12	2.7737
2	rs12993164	230787061	FBXO36, TRIP12	2.7737
9	rs2248910	33838475	UBE2R2	2.77328
2	rs17802295	134157295	NCKAP5	2.77322
2	rs268189	176119804		2.77314
3	rs4535211	17072997	PLCL2	2.7728
10	rs1698402	59936444		2.77235
7	rs1121030	123708249		2.77062
7	rs17142811	20463374		2.76997
8	rs2242650	146066418	ZNF7	2.76993
2	rs16841822	158324190		2.76954
6	rs11155606	101163915	ASCC3	2.76931
10	rs10823215	70263579	SLC25A16	2.769
2	rs12988850	176165096		2.76861
2	rs35375763	176165200		2.76861
9	rs287558	32054968		2.76842
11	rs7940048	110536695	ARHGAP20	2.76837
2	rs41455148	176171243		2.7683
1	rs17163762	223445262	SUSD4	2.76829
2	rs12614292	135280476	TMEM163	2.76799
16	rs2549891	81080366	ATMIN	2.76761
8	rs6987849	81598103		2.76754
15	rs1551945	39767087		2.76747
6	rs4145431	167043245	RPS6KA2	2.76688
17	rs1821139	3618531	ITGAE	2.76678
6	rs6904310	87891960	ZNF292	2.76627
3	rs2293785	25666582	TOP2B	2.76576
3	rs1442587	137540478		2.76547
7	rs6947073	142637062	C7orf34	2.76515
9	rs9695629	140205159	EXD3	2.76506
2	rs629794	135205735	MGAT5	2.76387
3	rs1286770	25581798	RARB	2.76384
12	rs886476	113319471	RPH3A	2.76325
12	rs2240194	113319600	RPH3A	2.76325
12	rs10850088	113319778	RPH3A	2.76325
2	rs745665	137873441	THSD7B	2.76307
11	rs10899134	75533805	UVRAG	2.76241
10	rs989022	118225354	PNLIPRP3	2.76191
9	rs367504	31973636		2.76161
2	rs842360	135347885	TMEM163	2.76148
1	rs68178	118198162		2.76125
9	rs7036705	13854410		2.7612
2	rs6432266	12304387		2.76098
21	rs460549	41174631		2.76096
2	rs6433538	176342243		2.76089
2	rs16833335	136949744		2.76071
3	rs13089694	130820799	NEK11	2.76045
5	rs1542296	101755430	SLCO6A1	2.75998
3	rs7610831	25602662	RARB	2.75954
2	rs745907	137872961	THSD7B	2.75952
6	rs693758	13287400	PHACTR1	2.75929
4	rs13145439	126103475		2.75772
1	rs866637	223597253		2.75665
7	rs13242474	20441065	ITGB8	2.75647
5	rs2657439	102003807		2.756
1	rs12098224	161264923		2.75571
1	rs9651049	161258972		2.75561
8	rs11991796	141898518	PTK2	2.75536
13	rs1415408	74088814		2.75475
2	rs11694875	100732845	AFF3	2.75471
18	rs1598483	64955270		2.75444
9	rs11145948	139857912		2.75431
21	rs2832357	30863894		2.75345
10	rs10748777	101258983		2.75322
5	rs31929	14678369	FAM105B	2.75302
1	rs2795063	223466400	SUSD4	2.75293
3	rs1286762	25598909	RARB	2.75203
3	rs12639350	130827569	NEK11	2.75199
4	rs12511090	61007315		2.75116
17	rs11657731	3670822	ITGAE	2.75106
1	rs1336900	150679033	HORMAD1	2.75105
2	rs7580618	176089888		2.74952
9	rs10966238	24133646		2.74874
7	rs2302443	156762224	NOM1	2.74873
10	rs11190106	101242926		2.74848
3	rs9823816	19055610		2.74842
2	rs2198581	158329471		2.74773
9	rs7856303	127878785	SCAI	2.74695
2	rs17714981	135058290	MGAT5	2.74667
3	rs9289749	147142513		2.74635
5	rs12514050	11762711	CTNND2	2.74601
11	rs7122128	110602398		2.74524
1	rs1775831	118158079	FAM46C	2.74449
9	rs10986985	128621747	PBX3	2.7438
9	rs10986988	128622232	PBX3	2.7438
2	rs1653299	201075611		2.74379
3	rs2012641	37945154	CTDSPL	2.74342
6	rs294888	159677992	FNDC1	2.74338
11	rs10895694	104354790		2.74335
4	rs6814758	160700862		2.74332
2	rs12470989	200955823		2.74324
18	rs1961712	66652846	CCDC102B	2.74266
6	rs570403	72770887	RIMS1	2.74226
12	rs12579483	83089431	TMTC2	2.74206
18	rs1598486	64955389		2.74201
18	rs2333710	64956326		2.74201
2	rs8179736	195221608		2.74175
3	rs1390199	184788132		2.74143
5	rs7728182	43886240		2.7414
2	rs2696328	182572614		2.74131
18	rs2163477	66723240		2.74116
6	rs905685	159733448		2.74113
2	rs1533885	176402786		2.74112
2	rs6712988	133869449	NCKAP5	2.74099
4	rs6536481	160801987		2.7408
[truncated: 3,336 more rows]
