# Supplementary material for: Lactase Persistence and Lipid Pathway Selection in the Maasai
Source: PLoS One. 2012 Sep 28;7(9):e44751. doi: 10.1371/journal.pone.0044751 (PMC3461017; doi:10.1371/journal.pone.0044751)
Supplement: Table S5 — SNPs identified as candidates for selection in MKK using the XP-EHH statistic, with LWK as the reference population. All SNPs listed have scores exceeding the threshold for genome-wide significance (XP-EHH > = 4.796, two-tailed bonferroni corrected p< = 0.05). (XLSX) [file pone.0044751.s005.xlsx]

## Sheet: Sheet1
SNP	Chromosome	Position	XP-EHH Score	Bonferroni Corrected P-value	Gene
rs6725554	2	136236631	12.2022	<10^-9	ZRANB3
rs6709132	2	136232572	12.1821	<10^-9	ZRANB3
rs6748210	2	136232100	12.1819	<10^-9	ZRANB3
rs12105934	2	136246135	12.0755	<10^-9	ZRANB3
rs4954259	2	136237994	12.0727	<10^-9	ZRANB3
rs7355316	2	136242667	12.0625	<10^-9	ZRANB3
rs1370533	2	136250285	12.0608	<10^-9	ZRANB3
rs6748906	2	136247946	12.0606	<10^-9	ZRANB3
rs16831751	2	136264631	11.9572	<10^-9	ZRANB3
rs7563363	2	136262412	11.9554	<10^-9	ZRANB3
rs16831750	2	136263450	11.9554	<10^-9	ZRANB3
rs10191336	2	136229185	11.9486	<10^-9	ZRANB3
rs4953952	2	136229438	11.9288	<10^-9	ZRANB3
rs4954257	2	136229598	11.9287	<10^-9	ZRANB3
rs10198006	2	136267386	11.9023	<10^-9	ZRANB3
rs7605229	2	136228887	11.9021	<10^-9	ZRANB3
rs16831764	2	136266934	11.902	<10^-9	ZRANB3
rs13419633	2	136264924	11.8908	<10^-9	ZRANB3
rs16831775	2	136268788	11.8635	<10^-9	ZRANB3
rs6750859	2	136269906	11.8502	<10^-9	ZRANB3
rs6745996	2	136292425	11.7956	<10^-9	R3HDM1
rs4954262	2	136310803	11.7229	<10^-9	R3HDM1
rs17331388	2	136289565	11.6772	<10^-9	R3HDM1,ZRANB3
rs16831351	2	135880065	11.6374	<10^-9	RAB3GAP1
rs6725006	2	136303450	11.637	<10^-9	R3HDM1
rs6742438	2	136219999	11.6053	<10^-9	ZRANB3
rs13417754	2	136221500	11.5942	<10^-9	ZRANB3
rs10167001	2	136226626	11.5942	<10^-9	ZRANB3
rs13415926	2	136298739	11.5889	<10^-9	R3HDM1
rs4954226	2	135962711	11.5325	<10^-9	ZRANB3
rs4954263	2	136310924	11.5193	<10^-9	R3HDM1
rs6430579	2	136312909	11.5193	<10^-9	R3HDM1
rs11889020	2	136317535	11.5187	<10^-9	R3HDM1
rs3851337	2	136296989	11.4699	<10^-9	R3HDM1
rs4953949	2	135963304	11.4535	<10^-9	ZRANB3
rs12467045	2	135963124	11.4524	<10^-9	ZRANB3
rs6721694	2	135965002	11.4475	<10^-9	ZRANB3
rs10445686	2	135893372	11.4449	<10^-9	RAB3GAP1
rs6430561	2	135885357	11.4439	<10^-9	RAB3GAP1
rs6729072	2	135888078	11.4428	<10^-9	RAB3GAP1
rs16831352	2	135880643	11.4425	<10^-9	RAB3GAP1
rs2305594	2	135890608	11.4422	<10^-9	RAB3GAP1
rs2305595	2	135887893	11.4421	<10^-9	RAB3GAP1
rs6705527	2	136293257	11.4186	<10^-9	R3HDM1
rs6742013	2	136169799	11.4086	<10^-9	ZRANB3
rs16831433	2	135960011	11.4062	<10^-9	ZRANB3
rs7560238	2	135961451	11.4033	<10^-9	ZRANB3
rs4954228	2	135976498	11.3884	<10^-9	ZRANB3
rs7578111	2	135965376	11.3879	<10^-9	ZRANB3
rs7605381	2	135898023	11.3775	<10^-9	RAB3GAP1
rs11885514	2	136193318	11.3704	<10^-9	ZRANB3
rs6732607	2	136189475	11.3702	<10^-9	ZRANB3
rs10185086	2	136179549	11.3702	<10^-9	ZRANB3
rs11904693	2	136170213	11.3699	<10^-9	ZRANB3
rs6733706	2	136182484	11.3677	<10^-9	ZRANB3
rs4954256	2	136187252	11.3677	<10^-9	ZRANB3
rs4953951	2	136187345	11.3677	<10^-9	ZRANB3
rs6708042	2	136183482	11.3675	<10^-9	ZRANB3
rs6726200	2	135900218	11.3651	<10^-9	RAB3GAP1
rs7603310	2	135902220	11.3609	<10^-9	RAB3GAP1
rs10184503	2	136219831	11.3561	<10^-9	ZRANB3
rs16831447	2	135966184	11.3526	<10^-9	ZRANB3
rs935615	2	135988416	11.351	<10^-9	ZRANB3
rs1868320	2	135958693	11.3477	<10^-9	ZRANB3
rs4954230	2	135997275	11.3476	<10^-9	ZRANB3
rs16831432	2	135959272	11.3466	<10^-9	ZRANB3
rs11893424	2	135984721	11.3436	<10^-9	ZRANB3
rs1463136	2	135956745	11.3433	<10^-9
rs16831462	2	135978792	11.3394	<10^-9	ZRANB3
rs6720787	2	135999189	11.3359	<10^-9	ZRANB3
rs3739028	2	135907846	11.3357	<10^-9	RAB3GAP1
rs6721502	2	135999758	11.3351	<10^-9	ZRANB3
rs11892939	2	136197702	11.3349	<10^-9	ZRANB3
rs6430564	2	135981554	11.333	<10^-9	ZRANB3
rs7604879	2	136198435	11.3323	<10^-9	ZRANB3
rs13405114	2	136157319	11.33	<10^-9	ZRANB3
rs1545395	2	135980201	11.3298	<10^-9	ZRANB3
rs16831455	2	135973768	11.3281	<10^-9	ZRANB3
rs6730157	2	135907088	11.3222	<10^-9	RAB3GAP1
rs11891774	2	136001215	11.3213	<10^-9	ZRANB3
rs7595725	2	135908007	11.3169	<10^-9	RAB3GAP1
rs10928532	2	135972093	11.3134	<10^-9	ZRANB3
rs7570498	2	136159683	11.2968	<10^-9	ZRANB3
rs4954223	2	135914653	11.2942	<10^-9	RAB3GAP1
rs7578657	2	136158473	11.2929	<10^-9	ZRANB3
rs16831417	2	135956095	11.2928	<10^-9
rs9789620	2	136159291	11.2925	<10^-9	ZRANB3
rs16831377	2	135920091	11.2922	<10^-9	RAB3GAP1
rs16831378	2	135922945	11.2891	<10^-9	RAB3GAP1
rs4954265	2	136324225	11.2866	<10^-9	R3HDM1
rs16831566	2	136117271	11.2836	<10^-9	ZRANB3
rs7586126	2	135943900	11.2788	<10^-9
rs6730002	2	136106561	11.2749	<10^-9	ZRANB3
rs16831532	2	136076275	11.2743	<10^-9	ZRANB3
rs16831376	2	135918681	11.2732	<10^-9	RAB3GAP1
rs6715171	2	136157913	11.2731	<10^-9	ZRANB3
rs6707350	2	136105193	11.2711	<10^-9	ZRANB3
rs6706009	2	136080822	11.2703	<10^-9	ZRANB3
rs1469950	2	136128254	11.2672	<10^-9	ZRANB3
rs7577288	2	136115501	11.264	<10^-9	ZRANB3
rs9798267	2	136129791	11.264	<10^-9	ZRANB3
rs6749387	2	136101823	11.2628	<10^-9	ZRANB3
rs6758362	2	136081193	11.2617	<10^-9	ZRANB3
rs13033640	2	136098433	11.2613	<10^-9	ZRANB3
rs16831835	2	136333300	11.2596	<10^-9	R3HDM1
rs6430572	2	136147948	11.2576	<10^-9	ZRANB3
rs12328024	2	136156753	11.2557	<10^-9	ZRANB3
rs4954221	2	135909462	11.2552	<10^-9	RAB3GAP1
rs7594509	2	135912977	11.254	<10^-9	RAB3GAP1
rs4954246	2	136123848	11.2539	<10^-9	ZRANB3
rs6711370	2	136127100	11.2533	<10^-9	ZRANB3
rs13396203	2	136085307	11.244	<10^-9	ZRANB3
rs4954224	2	135924467	11.2426	<10^-9	RAB3GAP1
rs13427790	2	136214800	11.239	<10^-9	ZRANB3
rs11890302	2	136020977	11.2369	<10^-9	ZRANB3
rs7560577	2	135955537	11.2357	<10^-9
rs7595046	2	136095604	11.2334	<10^-9	ZRANB3
rs7602199	2	136097394	11.2334	<10^-9	ZRANB3
rs737388	2	136073211	11.2289	<10^-9	ZRANB3
rs6758588	2	136146369	11.2267	<10^-9	ZRANB3
rs10496734	2	136107839	11.2267	<10^-9	ZRANB3
rs1898524	2	136151412	11.2262	<10^-9	ZRANB3
rs16831528	2	136072754	11.2253	<10^-9	ZRANB3
rs4954248	2	136133578	11.2253	<10^-9	ZRANB3
rs35814399	2	136089758	11.2249	<10^-9	ZRANB3
rs11899008	2	136091422	11.2249	<10^-9	ZRANB3
rs17329834	2	136107286	11.2236	<10^-9	ZRANB3
rs7594946	2	135967575	11.2233	<10^-9	ZRANB3
rs11690730	2	135966669	11.2209	<10^-9	ZRANB3
rs6742030	2	136094478	11.2201	<10^-9	ZRANB3
rs16831395	2	135927428	11.22	<10^-9	RAB3GAP1
rs7572152	2	136068890	11.2193	<10^-9	ZRANB3
rs7572378	2	136069060	11.2182	<10^-9	ZRANB3
rs4954236	2	136072179	11.2182	<10^-9	ZRANB3
rs6430568	2	136068800	11.2161	<10^-9	ZRANB3
rs6705610	2	135925002	11.2147	<10^-9	RAB3GAP1
rs6729515	2	136151252	11.2134	<10^-9	ZRANB3
rs1375131	2	135954797	11.2079	<10^-9
rs6430565	2	136005971	11.2075	<10^-9	ZRANB3
rs16831601	2	136151774	11.2051	<10^-9	ZRANB3
rs6720726	2	136061560	11.205	<10^-9	ZRANB3
rs7579261	2	136112123	11.2037	<10^-9	ZRANB3
rs1561277	2	136092061	11.2032	<10^-9	ZRANB3
rs11900835	2	136007349	11.2014	<10^-9	ZRANB3
rs4954231	2	136016514	11.1953	<10^-9	ZRANB3
rs11889515	2	136055275	11.1883	<10^-9	ZRANB3
rs935613	2	136022798	11.1865	<10^-9	ZRANB3
rs752812	2	135942475	11.1831	<10^-9
rs1900741	2	136002500	11.1664	<10^-9	ZRANB3
rs935614	2	135932720	11.1589	<10^-9
rs6716969	2	135933317	11.1589	<10^-9
rs2305248	2	135928312	11.1568	<10^-9	RAB3GAP1
rs7594108	2	136037702	11.1458	<10^-9	ZRANB3
rs13386074	2	136046601	11.1433	<10^-9	ZRANB3
rs12472529	2	136038353	11.1361	<10^-9	ZRANB3
rs11892928	2	136337874	11.1286	<10^-9	R3HDM1
rs6739282	2	136339552	11.1286	<10^-9	R3HDM1
rs16831497	2	136027001	11.1201	<10^-9	ZRANB3
rs13384007	2	136344372	11.1012	<10^-9	R3HDM1
rs7561365	2	136203038	11.078	<10^-9	ZRANB3
rs7608702	2	136361560	11.0333	<10^-9	R3HDM1
rs16831684	2	136206267	10.9777	<10^-9	ZRANB3
rs12328793	2	136214307	10.8263	<10^-9	ZRANB3
rs16831687	2	136213143	10.7739	<10^-9	ZRANB3
rs6723890	2	136366433	10.6444	<10^-9	R3HDM1
rs1869829	2	135877562	10.5494	<10^-9	RAB3GAP1
rs13028812	2	135871059	10.5363	<10^-9	RAB3GAP1
rs2034840	2	135876308	10.5361	<10^-9	RAB3GAP1
rs3087343	2	136622543	10.5321	<10^-9	MCM6
rs10168991	2	135850778	10.5115	<10^-9	RAB3GAP1
rs9287439	2	135869761	10.5063	<10^-9	RAB3GAP1
rs1031575	2	135857930	10.5023	<10^-9	RAB3GAP1
rs309180	2	136614255	10.4999	<10^-9	MCM6
rs309177	2	136622825	10.4921	<10^-9	MCM6
rs4988229	2	136609746	10.4827	<10^-9	MCM6
rs10197046	2	136464965	10.4779	<10^-9	R3HDM1
rs4988232	2	136609671	10.475	<10^-9	MCM6
rs2117511	2	136462661	10.4702	<10^-9	R3HDM1
rs4988242	2	136607763	10.47	<10^-9	MCM6
rs4988203	2	136616323	10.4695	<10^-9	MCM6
rs4988235	2	136608646	10.4671	<10^-9	MCM6
rs4988243	2	136607703	10.4662	<10^-9	MCM6
rs4988262	2	136604210	10.4585	<10^-9	MCM6
rs4988199	2	136618520	10.4541	<10^-9	MCM6
rs4988189	2	136620957	10.4444	<10^-9	MCM6
rs4988186	2	136621858	10.4444	<10^-9	MCM6
rs13339789	2	136429707	10.4407	<10^-9	R3HDM1
rs11903319	2	136596439	10.4263	<10^-9	LCT
rs2289049	2	136624123	10.4201	<10^-9	MCM6
rs3754686	2	136603276	10.4133	<10^-9	MCM6
rs13409578	2	136417468	10.4132	<10^-9	R3HDM1
rs4988177	2	136622962	10.413	<10^-9	MCM6
rs2028239	2	136462831	10.4123	<10^-9	R3HDM1
rs6745540	2	136464818	10.4123	<10^-9	R3HDM1
rs2289048	2	136623900	10.4098	<10^-9	MCM6
rs3769018	2	136418741	10.4097	<10^-9	R3HDM1
rs7578807	2	136459565	10.4068	<10^-9	R3HDM1
rs6753232	2	136436317	10.4062	<10^-9	R3HDM1
rs2070068	2	136624155	10.4025	<10^-9	MCM6
rs2289959	2	136423904	10.4016	<10^-9	R3HDM1
rs1446584	2	136419961	10.3949	<10^-9	R3HDM1
rs4954280	2	136420690	10.3949	<10^-9	R3HDM1
rs4988269	2	136602291	10.381	<10^-9	MCM6
rs4988288	2	136597208	10.3634	<10^-9	MCM6
rs3754689	2	136590746	10.3603	<10^-9	LCT
rs1374330	2	136420908	10.3571	<10^-9	R3HDM1
rs3795901	2	136423316	10.3489	<10^-9	R3HDM1
rs4988173	2	136624382	10.3406	<10^-9	MCM6
rs4988172	2	136624686	10.3406	<10^-9	MCM6
rs3087348	2	136624314	10.34	<10^-9	MCM6
rs11897997	2	136455296	10.3387	<10^-9	R3HDM1
rs7592050	2	136459227	10.3325	<10^-9	R3HDM1
rs4988283	2	136598455	10.3294	<10^-9	MCM6
rs2117510	2	136465856	10.318	<10^-9	R3HDM1
rs16832138	2	136637350	10.3168	<10^-9
rs2070069	2	136598357	10.3133	<10^-9	MCM6
rs2304366	2	136467119	10.3058	<10^-9	R3HDM1
rs4988161	2	136628671	10.3037	<10^-9	MCM6
rs3739019	2	136630170	10.3037	<10^-9	MCM6
rs3754690	2	136590558	10.296	<10^-9	LCT
rs7601352	2	136412320	10.2823	<10^-9	R3HDM1
rs4988276	2	136599352	10.2726	<10^-9	MCM6
rs660002	2	136723504	10.2705	<10^-9	DARS
rs4988154	2	136630687	10.2704	<10^-9	MCM6
rs2236783	2	136594158	10.2642	<10^-9	LCT
rs12615624	2	136721603	10.254	<10^-9	DARS
rs313519	2	136439517	10.2503	<10^-9	R3HDM1
rs309143	2	136714178	10.25	<10^-9	DARS
rs309142	2	136715324	10.2497	<10^-9	DARS
rs13404551	2	136721995	10.2497	<10^-9	DARS
rs3112496	2	136711064	10.2483	<10^-9	DARS
rs2305165	2	136409574	10.2482	<10^-9	R3HDM1
rs6430594	2	136719173	10.2477	<10^-9	DARS
rs309140	2	136720176	10.2466	<10^-9	DARS
rs309154	2	136726567	10.2449	<10^-9	DARS
rs2304370	2	136561735	10.2348	<10^-9	LCT
rs2304371	2	136561557	10.2341	<10^-9	LCT
rs313518	2	136439090	10.2294	<10^-9	R3HDM1
rs7570283	2	136447707	10.2287	<10^-9	R3HDM1
rs632632	2	136638216	10.228	<10^-9
rs1042712	2	136545844	10.2225	<10^-9	LCT
rs1469996	2	136542560	10.217	<10^-9	UBXN4
rs313528	2	136445869	10.2159	<10^-9	R3HDM1
rs2278544	2	136546110	10.2124	<10^-9	LCT
rs309164	2	136691825	10.2052	<10^-9	DARS
rs16832011	2	136545299	10.2038	<10^-9	LCT
rs16832274	2	136703387	10.2015	<10^-9	DARS
rs6743537	2	136702601	10.2001	<10^-9	DARS
rs309161	2	136688749	10.1969	<10^-9	DARS
rs16832000	2	136531252	10.1954	<10^-9	UBXN4
rs7568525	2	135849613	10.1939	<10^-9	RAB3GAP1
rs6750549	2	136707480	10.1922	<10^-9	DARS
rs4988149	2	136631545	10.19	<10^-9	MCM6
rs7573555	2	136694905	10.1891	<10^-9	DARS
rs3768999	2	136688452	10.1759	<10^-9	DARS
rs9677401	2	136370701	10.1731	<10^-9	R3HDM1
rs6754311	2	136707982	10.1714	<10^-9	DARS
rs10188066	2	136539513	10.1638	<10^-9	UBXN4
rs6760329	2	136544752	10.161	<10^-9
rs16831899	2	136408821	10.1605	<10^-9	R3HDM1
rs6728452	2	135839805	10.159	<10^-9	RAB3GAP1
rs4954633	2	136546635	10.1539	<10^-9	LCT
rs309155	2	136731643	10.1517	<10^-9	DARS
rs7587285	2	136733897	10.1509	<10^-9	DARS
rs7561565	2	136640787	10.1506	<10^-9
rs4954278	2	136408291	10.1367	<10^-9	R3HDM1
rs9636213	2	136589278	10.1285	<10^-9	LCT
rs309172	2	136674028	10.1232	<10^-9	DARS
rs1867632	2	136736120	10.1213	<10^-9	DARS
rs309160	2	136685228	10.1138	<10^-9	DARS
rs2322725	2	136677192	10.112	<10^-9	DARS
rs689002	2	136734614	10.1084	<10^-9	DARS
rs834734	2	136735998	10.1084	<10^-9	DARS
rs309158	2	136680534	10.1066	<10^-9	DARS
rs4954445	2	136571982	10.0965	<10^-9	LCT
rs9287442	2	136522710	10.0886	<10^-9	UBXN4
rs12988076	2	136569848	10.0788	<10^-9	LCT
rs3739022	2	136562472	10.0383	<10^-9	LCT
rs2322660	2	136557319	9.98767	<10^-9	LCT
rs3769013	2	136556182	9.97697	<10^-9	LCT
rs11893318	2	136747085	9.97068	<10^-9
rs6719488	2	136575199	9.9617	<10^-9	LCT
rs3769008	2	136586183	9.9552	<10^-9	LCT
rs687670	2	136740900	9.95412	<10^-9	DARS
rs309126	2	136643900	9.94971	<10^-9
rs3213890	2	136552188	9.94816	<10^-9	LCT
rs2322659	2	136555659	9.93826	<10^-9	LCT
rs12613074	2	136737090	9.93337	<10^-9	DARS
rs16832394	2	136743310	9.93117	<10^-9	DARS
rs6739713	2	136488978	9.928	<10^-9
rs3769012	2	136556480	9.91993	<10^-9	LCT
rs6751186	2	136283545	9.91354	<10^-9	ZRANB3
rs730005	2	136582694	9.91305	<10^-9	LCT
rs6430585	2	136506927	9.90897	<10^-9	UBXN4
rs6724569	2	136516970	9.88822	<10^-9	UBXN4
rs1050115	2	136511817	9.88483	<10^-9	UBXN4
rs2304367	2	136467164	9.85838	<10^-9	R3HDM1
rs6727598	2	135830336	9.85344	<10^-9	RAB3GAP1
rs7570971	2	135837906	9.8486	<10^-9	RAB3GAP1
rs7605483	2	136276783	9.84548	<10^-9	ZRANB3
rs7581814	2	136641593	9.83962	<10^-9
rs4954449	2	136575534	9.82924	<10^-9	LCT
rs6704716	2	136285317	9.82919	<10^-9	ZRANB3
rs2164210	2	136580287	9.82613	<10^-9	LCT
rs6759071	2	136279131	9.8193	<10^-9	ZRANB3
rs12478902	2	136659495	9.81366	<10^-9
rs16831785	2	136282110	9.81323	<10^-9	ZRANB3
rs7600925	2	136472107	9.80618	<10^-9	R3HDM1
rs2874874	2	136578194	9.80602	<10^-9	LCT
rs2164331	2	136667896	9.80538	<10^-9	DARS
rs4954452	2	136578866	9.80221	<10^-9	LCT
rs7585612	2	136283113	9.78801	<10^-9	ZRANB3
rs2305101	2	136671963	9.78049	<10^-9	DARS
rs309170	2	136672775	9.76828	<10^-9	DARS
rs309152	2	136657252	9.7127	<10^-9
rs218174	2	136658345	9.7106	<10^-9
rs11884924	2	136575887	9.7077	<10^-9	LCT
rs16831794	2	136286314	9.69711	<10^-9	ZRANB3
rs11887898	2	136276688	9.69302	<10^-9	ZRANB3
rs3806502	2	136288273	9.69066	<10^-9	R3HDM1,ZRANB3
rs10928531	2	135817760	9.68367	<10^-9	RAB3GAP1
rs9677415	2	136370954	9.68045	<10^-9	R3HDM1
rs16831311	2	135816439	9.67045	<10^-9	RAB3GAP1
rs309165	2	136667301	9.66916	<10^-9	DARS
rs6736412	2	135829309	9.6519	<10^-9	RAB3GAP1
rs2874739	2	135818907	9.65061	<10^-9	RAB3GAP1
rs7602154	2	135826575	9.64018	<10^-9	RAB3GAP1
rs16831776	2	136276305	9.63599	<10^-9	ZRANB3
rs16831315	2	135825074	9.63464	<10^-9	RAB3GAP1
rs12466487	2	136407078	9.62637	<10^-9	R3HDM1
rs16831301	2	135811191	9.62459	<10^-9	RAB3GAP1
rs7422031	2	135814716	9.61766	<10^-9	RAB3GAP1
rs16831891	2	136403272	9.5954	<10^-9	R3HDM1
rs1446586	2	136407445	9.58857	<10^-9	R3HDM1
rs2289961	2	136406109	9.58073	<10^-9	R3HDM1
rs13430841	2	135806199	9.56987	<10^-9
rs13390850	2	135809357	9.5696	<10^-9	RAB3GAP1
rs7577362	2	136288403	9.56519	<10^-9	R3HDM1,ZRANB3
rs17293519	2	135803766	9.53691	<10^-9
rs10186594	2	135797223	9.52842	<10^-9
rs13409400	2	135798082	9.52751	<10^-9
rs921859	2	135800757	9.52751	<10^-9
rs4954218	2	135803425	9.52482	<10^-9
rs3739027	2	136482180	9.5196	<10^-9	R3HDM1
rs4953947	2	135795040	9.49031	<10^-9
rs11900832	2	135781635	9.45988	<10^-9	YSK4
rs10928529	2	135782456	9.458	<10^-9	YSK4
rs6737635	2	135789472	9.458	<10^-9
rs11888951	2	135793845	9.458	<10^-9
rs12472293	2	136648077	9.42386	<10^-9
rs1438307	2	136499166	9.37365	<10^-9	UBXN4
rs10202489	2	136494186	9.37032	<10^-9
rs28362658	2	136498516	9.36344	<10^-9	UBXN4
rs3739025	2	136505803	9.2663	<10^-9	UBXN4
rs16831256	2	135781035	9.16325	<10^-9	YSK4
rs12612955	2	135781559	9.13083	<10^-9	YSK4
rs309134	2	136755684	8.80087	<10^-9
rs961360	2	136393658	8.67427	<10^-9	R3HDM1
rs2278731	2	136396300	8.66815	<10^-9	R3HDM1
rs7568884	2	136928320	8.6568	<10^-9
rs6726457	2	136900469	8.65336	<10^-9
rs4954566	2	136901513	8.64218	<10^-9
rs10187054	2	136388473	8.63326	<10^-9	R3HDM1
rs1016269	2	136940662	8.60563	<10^-9
rs9941546	2	136907436	8.59713	<10^-9
rs9941506	2	136907580	8.59713	<10^-9
rs953387	2	136907170	8.59143	<10^-9
rs4954573	2	136927094	8.58853	<10^-9
rs16833240	2	136940954	8.57493	<10^-9
rs16833158	2	136928266	8.56515	<10^-9
rs6734966	2	135545747	8.56128	<10^-9
rs4954394	2	136917330	8.54891	<10^-9
rs12465802	2	136381348	8.54424	<10^-9	R3HDM1
rs10180515	2	136921703	8.53133	<10^-9
rs1401686	2	136936444	8.52865	<10^-9
rs16831030	2	135547939	8.50548	<10^-9
rs10193587	2	136925439	8.50214	<10^-9
rs953388	2	136907129	8.49435	<10^-9
rs1401685	2	136937513	8.49258	<10^-9
rs16831023	2	135543691	8.48317	<10^-9
rs11692725	2	136929883	8.47285	<10^-9
rs6430603	2	136941130	8.47086	<10^-9
rs6715785	2	136910273	8.46554	<10^-9
rs6743197	2	135547983	8.45	<10^-9
rs6430539	2	135549730	8.44172	<10^-9
rs16833174	2	136930350	8.435	<10^-9
rs1123848	2	136945029	8.42323	<10^-9
rs16833335	2	136949744	8.39888	<10^-9
rs1942044	2	135555706	8.39592	<10^-9
rs16831044	2	135554559	8.38587	<10^-9
rs16831046	2	135554990	8.38092	<10^-9
rs871614	2	136944990	8.37485	<10^-9
rs2176717	2	136899859	8.35485	<10^-9
rs17382372	2	136921761	8.30373	<10^-9
rs6719604	2	135557642	8.29744	<10^-9
rs16831054	2	135571504	8.21272	<10^-9
rs4954564	2	136895508	8.20503	<10^-9
rs17698151	2	135543367	8.17767	<10^-9
rs6734803	2	136950383	8.17444	<10^-9
rs7578292	2	136956733	8.17444	<10^-9
rs948583	2	135483413	8.15788	<10^-9
rs2056296	2	136887312	8.11945	<10^-9
rs4954212	2	135780168	8.10714	<10^-9	YSK4
rs6710778	2	136886141	8.06967	<10^-9
rs10469555	2	135493304	8.05768	<10^-9
rs12470730	2	135690061	8.04075	<10^-9	CCNT2
rs17382303	2	136893225	8.03301	<10^-9
rs10192117	2	135497079	8.02553	<10^-9
rs1984559	2	135678888	8.00484	<10^-9	CCNT2
rs1942055	2	135498924	7.99462	<10^-9
rs4953930	2	135529702	7.99419	<10^-9
rs4344970	2	135691659	7.99027	<10^-9	CCNT2
rs4346444	2	135486894	7.98812	<10^-9
rs2156004	2	135498543	7.97307	<10^-9
rs6714646	2	135501761	7.9714	<10^-9
rs3769025	2	135677161	7.96667	<10^-9	CCNT2
rs16831019	2	135542977	7.96162	<10^-9
rs6705067	2	135691191	7.9499	<10^-9	CCNT2
rs6716987	2	136963494	7.94802	<10^-9
rs13417376	2	136962893	7.92689	<10^-9
rs13411276	2	135502403	7.91173	<10^-9
rs13408450	2	135511151	7.91173	<10^-9
rs6720061	2	135524278	7.90958	<10^-9
rs11892806	2	135517537	7.89345	<10^-9
rs6757855	2	135574163	7.87469	<10^-9
rs3739036	2	135483534	7.85905	<10^-9
rs6737606	2	135699124	7.84491	<10^-9	CCNT2
rs6740829	2	135573264	7.82846	<10^-9
rs12151827	2	135673387	7.82588	<10^-9
rs4954197	2	135662244	7.78777	<10^-9
rs6734820	2	135536808	7.78083	<10^-9
rs17257081	2	135630498	7.76535	<10^-9	ACMSD
rs4953925	2	135471290	7.76379	<10^-9	TMEM163
rs12469411	2	135664556	7.75229	<10^-9
rs3769028	2	135676852	7.75218	<10^-9	CCNT2
rs7589297	2	135652399	7.75213	<10^-9	ACMSD
rs6714498	2	135650766	7.7475	<10^-9	ACMSD
rs13033373	2	135520534	7.74186	<10^-9
rs6747870	2	135469769	7.7396	<10^-9	TMEM163
rs2218558	2	135675887	7.73514	<10^-9	CCNT2
rs17698630	2	135691725	7.7246	<10^-9	CCNT2
rs12691876	2	136963794	7.70831	<10^-9
rs10928521	2	135620185	7.7053	<10^-9	ACMSD
rs16831005	2	135537332	7.69891	<10^-9
rs7425100	2	136967791	7.69106	<10^-9
rs4954391	2	136883823	7.68477	<10^-9
rs16832463	2	136759664	7.66402	<10^-9
rs6743206	2	135693537	7.63628	<10^-9	CCNT2
rs6759065	2	135389197	7.62977	<10^-9	TMEM163
rs4953938	2	135694848	7.62967	<10^-9	CCNT2
rs6430538	2	135539967	7.62601	<10^-9
rs4954193	2	135642180	7.62133	<10^-9	ACMSD
rs17842800	2	135381665	7.60032	<10^-9	TMEM163
rs1374289	2	135694379	7.59962	<10^-9	CCNT2
rs10496732	2	135699619	7.5951	<10^-9	CCNT2
rs2734871	2	136869873	7.58994	<10^-9
rs2166480	2	135637338	7.58521	<10^-9	ACMSD
rs10191360	2	136884679	7.58403	<10^-9
rs1446524	2	135631331	7.57731	<10^-9	ACMSD
rs10928507	2	135396631	7.57263	<10^-9	TMEM163
rs6705916	2	135397569	7.57263	<10^-9	TMEM163
rs3739034	2	135483381	7.56355	<10^-9
rs6430527	2	135386581	7.56252	<10^-9	TMEM163
rs10164986	2	135468385	7.56123	<10^-9	TMEM163
rs6732326	2	135462360	7.55462	<10^-9	TMEM163
rs1568121	2	135406606	7.54957	<10^-9	TMEM163
rs1568120	2	135406890	7.54957	<10^-9	TMEM163
rs16830921	2	135466520	7.5436	<10^-9	TMEM163
rs13427841	2	135717240	7.53586	<10^-9
rs16830945	2	135471748	7.53124	<10^-9	TMEM163
rs6735411	2	135406187	7.5142	<10^-9	TMEM163
rs7422711	2	135414882	7.51312	<10^-9	TMEM163
rs41496051	2	135391000	7.5093	<10^-9	TMEM163
rs4954156	2	135395863	7.50366	<10^-9	TMEM163
rs11679328	2	136884461	7.48157	<10^-9
rs11683578	2	135392958	7.47603	<10^-9	TMEM163
rs1516991	2	135370052	7.47538	<10^-9	TMEM163
rs3819121	2	135622860	7.46135	<10^-9	ACMSD
rs6430552	2	135622808	7.45904	<10^-9	ACMSD
rs4953922	2	135402521	7.45635	<10^-9	TMEM163
rs3814358	2	135624008	7.44211	<10^-9	ACMSD
rs7564746	2	135625901	7.43834	<10^-9	ACMSD
rs4954173	2	135531002	7.43517	<10^-9
rs1947112	2	135715957	7.42931	<10^-9
rs1400498	2	135401339	7.42835	<10^-9	TMEM163
rs6760245	2	135532157	7.42775	<10^-9
rs16855615	2	135714156	7.42356	<10^-9	CCNT2
rs4954154	2	135370656	7.41625	<10^-9	TMEM163
rs12469941	2	135629927	7.38588	<10^-9	ACMSD
rs16832731	2	136864703	7.36604	<10^-9
rs3769023	2	135713703	7.33803	<10^-9	CCNT2
rs6745983	2	135430709	7.33196	<10^-9	TMEM163
rs938657	2	135369095	7.32578	<10^-9	TMEM163
rs3814354	2	135711657	7.32513	<10^-9	CCNT2
rs1467194	2	135430621	7.31594	<10^-9	TMEM163
rs4954159	2	135426782	7.314	<10^-9	TMEM163
rs7570717	2	135361035	7.3061	<10^-9	TMEM163
rs16830865	2	135419075	7.29245	<10^-9	TMEM163
rs6750788	2	135362981	7.28793	<10^-9	TMEM163
rs16830888	2	135421558	7.28766	<10^-9	TMEM163
rs6430547	2	135612422	7.27799	<10^-9	ACMSD
rs12691874	2	136880474	7.27761	<10^-9
rs7560738	2	135419163	7.26654	<10^-9	TMEM163
rs12691871	2	135453916	7.26428	<10^-9	TMEM163
rs3739033	2	135483360	7.24493	<10^-9
rs4954165	2	135458180	7.24245	<10^-9	TMEM163
rs1446523	2	135616621	7.24127	<10^-9	ACMSD
rs6706537	2	135618982	7.2402	<10^-9	ACMSD
rs309136	2	136765924	7.23767	<10^-9
rs12691872	2	135454032	7.23396	<10^-9	TMEM163
rs11688530	2	136883432	7.22262	<10^-9
rs13390171	2	135777504	7.21251	<10^-9	YSK4
rs4954160	2	135431692	7.20128	<10^-9	TMEM163
rs16832740	2	136867876	7.19187	<10^-9
rs16830902	2	135435388	7.17504	<10^-9	TMEM163
rs6723108	2	135479980	7.14279	<10^-9
rs7582173	2	135763318	7.10656	<10^-9	YSK4
rs16831001	2	135534794	7.06022	<10^-9
rs17848059	2	136872410	7.03694	1.06762e-09	CXCR4
rs10928528	2	135771350	7.02329	1.22014e-09	YSK4
rs3814355	2	135711516	7.01893	1.22014e-09	CCNT2
rs10174462	2	135762429	6.99641	1.52517e-09	YSK4
rs1104802	2	135436366	6.98802	1.67769e-09	TMEM163
rs1979033	2	135705558	6.9855	1.67769e-09	CCNT2
rs309137	2	136765951	6.95948	2.13524e-09
rs7606415	2	135762980	6.95233	2.28776e-09	YSK4
rs883917	2	135437534	6.95088	2.28776e-09	TMEM163
rs4440018	2	135437405	6.93797	2.5928e-09	TMEM163
rs16830904	2	135436801	6.92405	2.89783e-09	TMEM163
rs13022389	2	136868073	6.86798	4.88056e-09
rs16831203	2	135721175	6.86046	5.18559e-09
rs13383547	2	135439189	6.82051	7.47335e-09	TMEM163
rs875525	5	14747247	6.80046	8.99853e-09	ANKH
rs153921	5	14748236	6.78928	9.91363e-09	ANKH
rs4954204	2	135719510	6.75638	1.34215e-08
rs6730541	2	135574419	6.75622	1.34215e-08
rs16830847	2	135358298	6.74482	1.47942e-08	TMEM163
rs153920	5	14748556	6.74327	1.50992e-08	ANKH
rs10080009	5	14748958	6.72977	1.69294e-08	ANKH
rs16855604	2	135611120	6.70698	2.07424e-08	ACMSD
rs13170282	5	14749128	6.68397	2.54704e-08	ANKH
rs13431258	2	135447299	6.66548	3.00459e-08	TMEM163
rs16832509	2	136779988	6.58328	6.19221e-08
rs16832492	2	136774144	6.57286	6.78703e-08
rs1519527	2	136968417	6.54012	9.02903e-08
rs10207919	2	136969530	6.53533	9.41033e-08
rs7559769	2	136785353	6.52679	1.01424e-07
rs7585965	2	136785688	6.51259	1.14693e-07
rs10928512	2	135451302	6.51001	1.17286e-07	TMEM163
rs12619854	2	136785769	6.49991	1.27962e-07
rs149391	5	14745268	6.49958	1.2842e-07	ANKH
rs697569	5	14749551	6.4855	1.44892e-07	ANKH
rs7419709	2	136776381	6.47948	1.5267e-07
rs153926	5	14745357	6.47072	1.64566e-07	ANKH
rs12471781	2	136770509	6.46658	1.70515e-07
rs7569447	2	136863816	6.4569	1.85309e-07
rs697568	5	14746350	6.45335	1.91104e-07	ANKH
rs4953913	2	135082689	6.42088	2.52416e-07	MGAT5
rs935473	2	135080139	6.39815	3.06408e-07	MGAT5
rs11674550	2	135082444	6.38487	3.43012e-07	MGAT5
rs1439111	2	135082760	6.35057	4.5862e-07	MGAT5
rs12612784	2	135080945	6.27553	8.61571e-07	MGAT5
rs7608128	2	137007943	6.23155	1.24256e-06
rs697565	5	14743455	6.2072	1.52029e-06	ANKH
rs4477975	2	137009006	6.18113	1.88512e-06
rs6756490	2	137007076	6.17446	1.99142e-06
rs6430612	2	137006198	6.17215	2.0297e-06
rs4954402	2	137012402	6.15672	2.30393e-06
rs7558554	2	135357203	6.15506	2.3355e-06	TMEM163
rs4954207	2	135721765	6.12334	3.02747e-06
rs842360	2	135347885	6.12318	3.03144e-06	TMEM163
rs1942052	2	135603797	6.11554	3.2262e-06	ACMSD
rs2288474	5	14741984	6.11442	3.25594e-06	ANKH
rs4702047	5	14750481	6.1063	3.47847e-06	ANKH
rs2053726	2	135610154	6.09291	3.87837e-06	ACMSD
rs187483	5	14741921	6.06867	4.72072e-06	ANKH
rs6864641	5	14750251	6.06195	4.98427e-06	ANKH
rs1592	2	135722143	6.04754	5.59907e-06	YSK4
rs1530557	2	135606879	6.03819	6.0374e-06	ACMSD
rs6730306	2	135609167	6.03819	6.0374e-06	ACMSD
rs11883785	2	135120034	6.02932	6.48397e-06	MGAT5
rs16830478	2	135118055	6.01604	7.21377e-06	MGAT5
rs6707117	2	136855505	6.01072	7.52826e-06
rs16830420	2	135086958	5.99018	8.87316e-06	MGAT5
rs41349950	2	135350650	5.97298	1.01787e-05	TMEM163
rs666614	2	135290453	5.93718	1.35283e-05	TMEM163
rs16830493	2	135124303	5.90648	1.72426e-05	MGAT5
rs17783590	2	135093552	5.82886	3.16751e-05	MGAT5
rs10928490	2	135093153	5.82547	3.25211e-05	MGAT5
rs10221893	2	137013606	5.81483	3.53265e-05
rs4954555	2	136793114	5.8123	3.60266e-05
rs1344975	2	135127910	5.80918	3.69091e-05	MGAT5
rs16833406	2	136969707	5.80273	3.88027e-05
rs12613306	2	135127474	5.79134	4.23831e-05	MGAT5
rs16903639	5	14680302	5.75543	5.59115e-05	FAM105B
rs11953822	5	14681711	5.75075	5.79586e-05	FAM105B
rs655472	2	135290221	5.74521	6.0477e-05	TMEM163
rs4702048	5	14750800	5.74381	6.11294e-05	ANKH
rs152788	5	14689707	5.73484	6.54876e-05	FAM105B
rs16830621	2	135206614	5.72806	6.89754e-05	MGAT5
rs1987798	2	136970658	5.72054	7.30642e-05
rs629794	2	135205735	5.71489	7.62854e-05	MGAT5
rs4891721	18	66714832	5.7042	8.27761e-05	CCDC102B
rs6738249	2	135117507	5.69963	8.57102e-05	MGAT5
rs10065032	5	14700035	5.6585	0.00011713	FAM105B
rs16903656	5	14694065	5.64393	0.000130765	FAM105B
rs7593385	2	135088453	5.63829	0.000136455	MGAT5
rs7505444	18	66719943	5.63248	0.00014256	CCDC102B
rs39609	5	14697914	5.632	0.00014308	FAM105B
rs1431422	18	66719906	5.63119	0.000143952	CCDC102B
rs3791327	2	135203572	5.63001	0.00014524	MGAT5
rs2230908	2	135206340	5.62861	0.000146777	MGAT5
rs25951	5	14693480	5.62383	0.000152159	FAM105B
rs4954585	2	136998394	5.62216	0.000154079
rs9312870	5	14693030	5.62028	0.000156275	FAM105B
rs1367735	18	66718185	5.61996	0.000156654	CCDC102B
rs10214386	5	14681797	5.61082	0.000167788	FAM105B
rs25952	5	14695247	5.6105	0.000168195	FAM105B
rs3791293	2	135117771	5.60474	0.000175613	MGAT5
rs1371129	2	135091460	5.59663	0.000186628	MGAT5
rs31968	5	14701183	5.59356	0.00019096
rs16831243	2	135762344	5.59324	0.000191421	YSK4
rs17080163	18	66717718	5.58733	0.00020008	CCDC102B
rs16830502	2	135130826	5.57486	0.000219615	MGAT5
rs2291943	5	14751400	5.57448	0.000220232	ANKH
rs1519528	2	136973781	5.56308	0.000239758
rs12475139	2	136786651	5.55867	0.000247756
rs2163477	18	66723240	5.55755	0.000249846
rs7371606	2	136806774	5.55561	0.000253468
rs4075810	2	137003145	5.55341	0.000257657
rs10172155	2	135094416	5.54244	0.000279522	MGAT5
rs153932	5	14741603	5.54013	0.000284357	ANKH
rs12458569	18	66724690	5.52922	0.000308308
rs935474	2	135079978	5.52701	0.00031338	MGAT5
rs3851734	16	75371920	5.52389	0.000320693	CFDP1
rs2874714	2	135730884	5.51793	0.000335157	YSK4
rs669759	2	135291135	5.51605	0.000339849	TMEM163
rs10202310	2	136998168	5.51545	0.000341336
rs651970	2	135208077	5.48927	0.000413973
rs4379240	5	115903330	5.48159	0.000438029	SEMA6A
rs254229	5	115885672	5.47831	0.000448702	SEMA6A
rs1431409	18	66724419	5.47799	0.000449765
rs16903692	5	14751055	5.46949	0.00047867	ANKH
rs2290049	2	135114889	5.46272	0.000503013	MGAT5
rs4954557	2	136805401	5.46148	0.000507585
rs1117144	18	66726669	5.45009	0.000551685
rs1942050	2	135574583	5.44966	0.00055342
rs7591512	2	136802725	5.42622	0.000656502
rs7590150	2	135291948	5.41772	0.000698302	TMEM163
rs17080356	18	66769260	5.41762	0.000698848
rs2840113	5	115903909	5.41563	0.000709013	SEMA6A
rs3791289	2	135111439	5.41272	0.000724109	MGAT5
rs1371127	2	135079905	5.40235	0.000780669	MGAT5
rs12691877	2	137000914	5.4023	0.000780973
rs10189863	2	136849515	5.39262	0.000837617
rs7604436	2	135204008	5.38622	0.000877245	MGAT5
rs13035520	2	135124769	5.38601	0.000878608	MGAT5
rs876887	2	135077185	5.38531	0.000883053	MGAT5
rs254228	5	115885600	5.38257	0.000900705	SEMA6A
rs1835655	18	66765215	5.37832	0.000928729
rs4954399	2	136973798	5.37009	0.000985442
rs566964	2	135203537	5.33961	0.0012266	MGAT5
rs1371128	2	135079580	5.33354	0.00128112	MGAT5
rs6430614	2	137013930	5.33101	0.00130449
rs17080368	18	66774698	5.32391	0.00137241
rs16830504	2	135130907	5.31291	0.00148446	MGAT5
rs6139470	20	4521342	5.31291	0.00148452
rs935480	2	135096302	5.30307	0.00159227	MGAT5
rs17140139	5	115901872	5.29553	0.00168	SEMA6A
rs3791331	2	135205984	5.28581	0.00179997	MGAT5
rs6037866	20	4521824	5.24812	0.00234971
rs11890849	2	137017031	5.23959	0.00249509
rs9944898	18	66768031	5.23679	0.00254483
rs11922805	3	191947215	5.22153	0.00283262	FGF12
rs10055012	5	115900663	5.21752	0.00291338	SEMA6A
rs9327012	5	115922669	5.21504	0.00296452
rs16831215	2	135722328	5.2114	0.00304104	YSK4
rs17080358	18	66769583	5.20611	0.00315558
rs11898875	2	135079528	5.19945	0.00330607	MGAT5
rs12467609	2	135143287	5.19657	0.00337314	MGAT5
rs9944818	18	66730569	5.18719	0.00360137
rs2146645	13	104877036	5.18327	0.00370092
rs7983647	13	104870241	5.17906	0.00381097
rs12614936	2	137016429	5.16409	0.004229
rs6430513	2	135129865	5.16259	0.00427308	MGAT5
rs254230	5	115885858	5.15191	0.00460163	SEMA6A
rs17635163	4	64629807	5.14875	0.00470326
rs1456830	4	64631422	5.14467	0.00483791
rs10062998	5	115918646	5.14454	0.00484241
rs10161771	13	104873872	5.14341	0.00488035
rs10025279	4	64635716	5.13325	0.00523497
rs6037864	20	4514960	5.13033	0.00534146
rs1027742	5	115904410	5.12795	0.0054301	SEMA6A
rs10075410	5	115917313	5.12776	0.00543715
rs10513954	18	66777543	5.12622	0.00549528
rs11890854	2	137017060	5.12574	0.00551343
rs17080375	18	66776790	5.11904	0.00577352
rs254234	5	115888195	5.10418	0.00639457	SEMA6A
rs6133138	20	4520282	5.10022	0.00657079
rs1456829	4	64628713	5.09925	0.00661455
rs155610	2	158289538	5.09616	0.00675597	CYTIP
rs9586442	13	104876153	5.09529	0.00679666
rs7659548	4	64612528	5.0921	0.00694673
rs17686755	4	64636083	5.07953	0.00757071
rs6116408	20	4521289	5.07952	0.00757098
rs6139466	20	4514103	5.07922	0.00758685
rs7269326	20	4514513	5.07856	0.00762092
rs7693102	4	64619384	5.07819	0.00763998
rs10186614	2	135142976	5.07725	0.00768951	MGAT5
rs9963297	18	66718841	5.07318	0.00790615	CCDC102B
rs20541	5	131995964	5.07261	0.00793696	IL13
rs13104366	4	64636444	5.06772	0.00820596
rs4954078	2	134560037	5.06151	0.0085609
rs7268029	20	4518594	5.06037	0.00862728
rs4953912	2	135077707	5.05862	0.00873082	MGAT5
rs6116410	20	4522535	5.0576	0.00879172
rs1862372	5	115910233	5.0554	0.00892455	SEMA6A
rs973711	4	64624739	5.04722	0.00943459
rs971176	2	134507667	5.04436	0.00961959
rs895539	2	134507967	5.04233	0.00975283
rs988525	18	66712510	5.04172	0.00979346	CCDC102B
rs17084210	4	64618200	5.04063	0.00986624
rs8053632	16	75364940	5.0405	0.00987488	CFDP1
rs3806917	5	115911193	5.03841	0.0100159	SEMA6A
rs1446736	2	134560468	5.03651	0.010146
rs153640	5	115892410	5.02904	0.010672	SEMA6A
rs10496709	2	134507165	5.02815	0.010737
rs16964379	13	104879000	5.02805	0.010744
rs17140120	5	115892364	5.027	0.0108209	SEMA6A
rs17080365	18	66771390	5.02578	0.0109102
rs17140134	5	115899501	5.02531	0.0109448	SEMA6A
rs312902	17	75428021	5.02357	0.0110749	SEPT9
rs10161762	13	104873533	5.02281	0.0111318
rs26307	5	14705665	5.02246	0.0111581	ANKH
rs7603190	2	134559550	5.01935	0.0113953
rs3925222	3	191948449	5.01877	0.0114397	FGF12
rs8050662	16	75360734	5.01838	0.0114701	CFDP1
rs9866000	3	191950089	5.01561	0.0116866	FGF12
rs7578528	2	136790283	5.01558	0.0116887
rs17140097	5	115887466	5.01272	0.0119169	SEMA6A
rs6803330	3	191946391	5.00843	0.0122668	FGF12
rs254210	5	115894566	5.00362	0.0126711	SEMA6A
rs11901744	2	192753035	4.99541	0.013391
rs7228582	18	66731133	4.99292	0.013617
rs16964369	13	104877364	4.9899	0.0138964
rs11605423	11	117618713	4.98875	0.0140037	DSCAML1
rs16832538	2	136789608	4.98416	0.0144426
rs10790203	11	117610387	4.98381	0.0144765	DSCAML1
rs1942931	11	117610854	4.98285	0.0145698	DSCAML1
rs7947338	11	117613203	4.97284	0.0155816	DSCAML1
rs17833688	18	66772033	4.97164	0.0157072
rs7231115	18	66731187	4.9694	0.0159447
rs254231	5	115886945	4.94732	0.0184783	SEMA6A
rs16828728	2	134508248	4.94109	0.0192614
rs6757963	2	134556607	4.93862	0.0195797
rs16964383	13	104880533	4.93823	0.0196316
rs7950743	11	117613781	4.93795	0.0196674	DSCAML1
rs1812757	3	191989642	4.9372	0.0197661	FGF12
rs4687309	3	191989376	4.93715	0.0197725	FGF12
rs6430455	2	134559761	4.93546	0.0199964
rs4686602	3	191988845	4.93087	0.0206161	FGF12
rs153641	5	115891789	4.92712	0.0211364	SEMA6A
rs254227	5	115885574	4.92556	0.0213563	SEMA6A
rs254226	5	115885282	4.9227	0.0217647	SEMA6A
rs4687306	3	191989019	4.9169	0.0226189	FGF12
rs6711922	2	134561145	4.9136	0.0231189
rs3791324	2	135203150	4.90834	0.0239377	MGAT5
rs12630527	3	191945126	4.90566	0.0243662	FGF12
rs16829478	2	134559103	4.90487	0.024493
rs11216527	11	117620420	4.8957	0.0260218	DSCAML1
rs6782748	3	191943578	4.88454	0.0280087	FGF12
rs16964367	13	104869303	4.8807	0.0287275
rs16830836	2	135342007	4.87161	0.0304959	TMEM163
rs809012	2	137592114	4.87119	0.0305811
rs555990	2	135289232	4.87038	0.0307435	TMEM163
rs12693618	2	192755177	4.86983	0.0308555
rs10892167	11	117619027	4.86966	0.0308882	DSCAML1
rs1522264	3	191987899	4.8654	0.0317648	FGF12
rs11888699	2	134561478	4.86204	0.0324727
rs254079	5	115891083	4.84808	0.0355815	SEMA6A
rs10463576	5	105511982	4.84718	0.0357923
rs542851	2	135292926	4.84139	0.0371712	TMEM163
rs10183006	2	134558013	4.83877	0.0378147
rs17084165	4	64600667	4.8384	0.0379051
rs4954388	2	136808142	4.83803	0.0379956
rs2100083	2	134516001	4.83489	0.0387834
rs11826147	11	117613813	4.83142	0.0396717	DSCAML1
rs4953910	2	135058615	4.82798	0.0405698	MGAT5
rs10155160	4	64607511	4.82598	0.0411031
rs28501115	4	64594290	4.82467	0.0414542
rs1471096	4	64639661	4.82243	0.0420635
rs2069744	5	131994669	4.81784	0.0433385	IL13
rs6052634	20	4522943	4.81236	0.044909
rs6107476	20	4513311	4.81079	0.0453691
rs4589813	2	134549860	4.80906	0.0458818
rs16829419	2	134544930	4.80209	0.0480044
rs184328	17	75427551	4.80147	0.0481972	SEPT9
rs10928525	2	135736138	4.801	0.0483451	YSK4
rs10517869	4	64608871	4.79955	0.0488003
rs17685358	4	64597756	4.79922	0.048904
rs1439107	2	135111093	4.79701	0.0496106	MGAT5
