# Supplementary material for: Lactase Persistence and Lipid Pathway Selection in the Maasai
Source: PLoS One. 2012 Sep 28;7(9):e44751. doi: 10.1371/journal.pone.0044751 (PMC3461017; doi:10.1371/journal.pone.0044751)
Supplement: Table S6 — Genomic regions identified as selection candidates in MKK using the XP-EHH statistic, with LWK as the reference population. SNPs with genome-wide significant scores (XP-EHH > = 4.796, two-tailed Bonferroni corrected p< = 0.05) were assigned to a cluster if they had genotype R2≥0.25 with another SNP in the cluster. This identified contiguous genomic regions as candidates for selective sweeps. Clusters that overlapped in genomic extent were merged. Column F and G list the number of significant SNPs occurring in the genomic extent of each cluster, and their rsids. (XLSX) [file pone.0044751.s006.xlsx]

## Sheet: Sheet1
Chromosome	Start Position	End Position	Max XP-EHH	Genes	Number of SNPs	SNPs
2	135058615	137017060	12.1821	R3HDM1, MGAT5, RAB3GAP1, LCT, DARS, ZRANB3, MCM6, TMEM163, ACMSD, CCNT2, YSK4, UBXN4, CXCR4	572	rs13384007, rs4954388, rs935480, rs17293519, rs6705610, rs1042712, rs6730541, rs6743537, rs3769008, rs1868320, rs10168991, rs9941506, rs2117511, rs2117510, rs2874739, rs6711370, rs4954246, rs6723890, rs4988154, rs4954566, rs10445686, rs2156004, rs7425100, rs4954156, rs7355316, rs7561565, rs1530557, rs17698630, rs1400498, rs6721502, rs7561365, rs6720726, rs7600925, rs6725006, rs16831566, rs3791331…
5	14681797	14751400	6.80046	FAM105B, ANKH	25	rs9312870, rs10214386, rs152788, rs2288474, rs153921, rs153920, rs153926, rs31968, rs10065032, rs149391, rs26307, rs10080009, rs13170282, rs2291943, rs4702048, rs6864641, rs153932, rs16903656, rs875525, rs697565, rs16903692, rs697568, rs697569, rs4702047, rs187483
18	66712510	66731187	5.58733	CCDC102B	12	rs7505444, rs1431409, rs12458569, rs1367735, rs4891721, rs1117144, rs988525, rs2163477, rs7228582, rs9944818, rs7231115, rs17080163
5	115885282	115922669	5.48159	SEMA6A	21	rs17140139, rs10075410, rs10055012, rs9327012, rs254227, rs1027742, rs254234, rs2840113, rs254228, rs254229, rs254210, rs153640, rs1862372, rs254231, rs153641, rs254226, rs10062998, rs17140120, rs4379240, rs254079, rs254230
18	66768031	66777543	5.32391	-	5	rs17080375, rs10513954, rs17080358, rs17080368, rs9944898
20	4513311	4522535	5.31291	-	10	rs7268029, rs7269326, rs6116410, rs6107476, rs6037864, rs6037866, rs6139466, rs6116408, rs6133138, rs6139470
13	104870241	104880533	5.18327	-	7	rs10161762, rs7983647, rs9586442, rs16964379, rs10161771, rs2146645, rs16964383
4	64594290	64639661	5.14875	-	16	rs28501115, rs10155160, rs10517869, rs17084210, rs17685358, rs17084165, rs13104366, rs17635163, rs1456830, rs17686755, rs10025279, rs7659548, rs973711, rs1471096, rs1456829, rs7693102
2	134507165	134561145	5.06151	-	12	rs16828728, rs10496709, rs1446736, rs895539, rs4589813, rs7603190, rs6711922, rs971176, rs6430455, rs2100083, rs4954078, rs16829478
16	75360734	75364940	5.0405	CFDP1	2	rs8053632, rs8050662
17	75427551	75428021	5.02357	SEPT9	2	rs312902, rs184328
3	191943578	191989642	5.01877	FGF12	10	rs4686602, rs12630527, rs6803330, rs6782748, rs9866000, rs4687306, rs1812757, rs3925222, rs4687309, rs1522264
11	117610387	117620420	4.98875	DSCAML1	8	rs1942931, rs11826147, rs11216527, rs7947338, rs10892167, rs10790203, rs7950743, rs11605423
